# Supplementary material for: Widely Targeted Metabolomics Analysis of Soybean and Chickpea and Their Different Advantages and New Functional Compounds for Diabetes
Source: Molecules. 2022 Aug 19;27(16):5297. doi: 10.3390/molecules27165297 (PMC9413387; doi:10.3390/molecules27165297)
Supplement: Supplementary file 1 [file molecules-27-05297-s001.zip › Supplementary Files/Supplementary Tables/Table S1.xlsx]

## Sheet: Sheet1
Table S1. List and characteristics of the metabolites identified and quantified in DD and YZD.
Index	Q1 (Da)	Q3 (Da)	Molecular Weight (Da)	Formula	Ionization model	Compounds	Class I	Class II	CAS	Level	DD-1	DD-2	DD-3	YZD-1	YZD-2	YZD-3	mix01	mix02	mix03	cpd_ID	kegg_map
pme1974	87.01	43	88.016	C3H4O3	[M-H]-	Pyruvic acid	Organic acids	Organic acids	127-17-3	3	9276	11329	16833	6504.1	14363	10525	7730.1	12358	10362	C00022	ko00010,ko00020,ko00030,ko00040,ko00053,ko00250,ko00260,ko00261,ko00270,ko00290,ko00330,ko00350,ko00360,ko00430,ko00440,ko00620,ko00630,ko00650,ko00660,ko00710,ko00730,ko00760,ko00770,ko00900,ko01100,ko01110,ko01200,ko01210,ko01230,ko01240
MWS2040	94.98	79.96	95.988	CH4O3S	[M-H]-	Methanesulfonic acid	Organic acids	Organic acids	75-75-2	3	48058	44340	40963	151860	82410	86862	75453	72200	78464	C11145	ko00920,ko01100
MWSmce460	100.08	56.05	99.068	C5H9NO	[M+H]+	2-Piperidone	Alkaloids	Piperidine alkaloids	675-20-7	2	141690	165850	145280	76018	70863	64431	87946	92936	111840	--	--
Lmqp000873	101.02	55.02	100.018	C4H4O3	[M+H]+	Succinic anhydride	Organic acids	Organic acids	108-30-5	3	42780	38068	46888	61462	60656	61194	61542	45726	41701	C19524	--
MWSmce331	102.05	56.05	101.048	C4H7NO2	[M+H]+	Azetidine-2-carboxylic acid	Alkaloids	Alkaloids	2517-04-6	3	154240	199380	157970	270110	225410	223210	276880	191400	187850	C08267	--
MWSmce461	102.05	56.05	101.048	C4H7NO2	[M+H]+	L-Azetidine-2-carboxylic acid	Amino acids and derivatives	Amino acids and derivatives	2133-34-8	3	267310	265430	250150	318840	309040	314790	363850	302780	345560	--	--
MWStz073	102.05	84.05	101.048	C4H7NO2	[M+H]+	5-Hydroxy-2-pyrrolidinone	Alkaloids	Pyrrole alkaloids	62312-55-4	3	83800	98672	104140	108560	91676	112810	103180	108280	99839	--	--
mws4052	102.06	56.05	101.048	C4H7NO2	[M+H]+	1-Aminocyclopropane-1-carboxylic acid	Organic acids	Organic acids	22059-21-8	3	186120	192730	189510	284790	244850	240610	324240	219280	225820	C01234	ko00270,ko01100,ko01110
MWSmce585	104.07	59.01	103.063	C4H9NO2	[M+H]+	Methyl 3-aminopropanoate	Amino acids and derivatives	Amino acids and derivatives	4138-35-6	2	10894000	12025000	11816000	5789400	5699300	5311900	7937800	7915900	7542600	--	--
pme3011	104.07	68.8	103.063	C4H9NO2	[M+H]+	γ-Aminobutyric acid	Organic acids	Organic acids	56-12-2	2	397460	288690	342050	53447	36828	28360	285300	251480	357980	C00334	ko00250,ko00330,ko00410,ko00650,ko00760,ko01100
pme3017	104.07	58	103.063	C4H9NO2	[M+H]+	2-Aminoisobutyric acid	Organic acids	Organic acids	62-57-7	2	8146000	8801700	8615100	4384800	4485400	4387000	6870700	6156200	6235300	C03665	--
pme3033	104.07	86	103.063	C4H9NO2	[M+H]+	N,N-Dimethylglycine	Amino acids and derivatives	Amino acids and derivatives	1118-68-9	3	644070	551770	625710	236510	256580	247480	487370	408060	507350	C01026	ko00260,ko01100
Lmbn000193	103	59.01	104.011	C3H4O4	[M-H]-	Tartronate semialdehyde*	Organic acids	Organic acids	2480-77-5	3	231790	280500	289130	31297	9450.5	24554	134630	130410	110530	C01146	ko00053,ko00630,ko01100
ML10172161	103	59.01	104.011	C3H4O4	[M-H]-	Hydroxypyruvic acid*	Organic acids	Organic acids	1113-60-6	3	310620	414710	291200	32003	30238	36464	184930	172270	129500	C00168	ko00260,ko00630,ko01100,ko01110,ko01200
mws0576	103.04	59.1	104.047	C4H8O3	[M-H]-	3-Hydroxybutyric acid	Organic acids	Organic acids	300-85-6	3	3585100	3718900	3562800	477120	437000	395340	2603800	2288400	2432300	C01089	ko00072,ko00650,ko01100
mws0574	103.04	57.03	104.047	C4H8O3	[M-H]-	2-Hydroxyisobutyric acid	Organic acids	Organic acids	594-61-6	3	150790	133370	128030	26579	25837	20898	76587	73916	70908	C21297	--
pme1975	103	59	104.06	C3H4O4	[M-H]-	Malonic acid	Organic acids	Organic acids	141-82-2	3	4213700	3723700	4051200	728370	609530	613430	3209500	2627700	2915700	C00383	ko00061,ko00240,ko00410,ko01100,ko01212
pmb0484	104.1	60.1	104.107	C5H14NO+	[M]+	Choline	Alkaloids	Alkaloids	62-49-7	3	13294000	13873000	13072000	8260500	8102800	7379000	10224000	10819000	10278000	C00114	ko00260,ko00564,ko01100,ko02010
pme0010	106	60	105.043	C3H7NO3	[M+H]+	L-Serine	Amino acids and derivatives	Amino acids and derivatives	56-45-1	3	442680	492660	409000	370300	392260	397300	540470	428460	461220	C00065	ko00260,ko00261,ko00270,ko00460,ko00564,ko00600,ko00630,ko00920,ko00970,ko01100,ko01110,ko01200,ko01230,ko01240,ko02010
MWS5173	112.05	70.03	111.043	C4H5N3O	[M+H]+	Isocytosine	Nucleotides and derivatives	Nucleotides and derivatives	108-53-2	2	746150	1088500	787210	64943	76926	116840	358700	417910	498470	--	--
mws0255	112.05	95	111.043	C4H5N3O	[M+H]+	Cytosine	Nucleotides and derivatives	Nucleotides and derivatives	71-30-7	2	251680	349180	338630	59314	91370	82150	196180	205380	176380	C00380	ko00240,ko01100
pme2122	112.09	95	111.08	C5H9N3	[M+H]+	Histamine	Alkaloids	Alkaloids	51-45-6	3	203800	208250	199780	69050	57145	62590	116170	109670	110650	C00388	ko00340,ko01100,ko01110
pme0257	111.02	80	112.027	C4H4N2O2	[M-H]-	Uracil	Nucleotides and derivatives	Nucleotides and derivatives	66-22-8	3	2234.9	10114	2259.2	13513	5442.5	11842	17851	12756	12672	C00106	ko00240,ko00410,ko00770,ko01100
pme0006	116.07	70.1	115.063	C5H9NO2	[M+H]+	L-Proline	Amino acids and derivatives	Amino acids and derivatives	147-85-3	1	18687000	19381000	18692000	30157000	27845000	21701000	19262000	21033000	20989000	C00148	ko00330,ko00332,ko00970,ko01100,ko01110,ko01230,ko02010
mws0376	115	71	116.011	C4H4O4	[M-H]-	Fumaric acid	Organic acids	Organic acids	110-17-8	2	142060	59466	139940	36247	30505	35439	161410	91562	80242	C00122	ko00020,ko00190,ko00220,ko00250,ko00350,ko00360,ko00620,ko00650,ko00760,ko01100,ko01110,ko01200
pme3193	116.04	74	117.043	C4H7NO3	[M-H]-	N-Acetyl-L-glycine	Amino acids and derivatives	Amino acids and derivatives	543-24-8	3	8972.2	9469.2	6049.5	14355	14279	23855	14546	11329	9459.5	--	--
pme0066	116.1	74	117.054	C3H7N3O2	[M-H]-	Guanidinoacetate	Alkaloids	Alkaloids	352-97-6	3	14790	8031.1	6715.9	5525.8	7482.9	3922.4	7066.1	6949.9	5418.4	C00581	ko00260,ko00330,ko01100
pmb1096	118.07	91	117.058	C8H7N	[M+H]+	Indole	Alkaloids	Plumerane	120-72-9	2	348680	341480	343540	371560	348400	344150	283990	310800	332920	C00463	ko00380,ko00400,ko00402,ko01100,ko01110
pme0120	118.09	101	117.079	C5H11NO2	[M+H]+	5-Aminovaleric acid	Organic acids	Organic acids	660-88-8	2	156080	159230	132950	28573	27246	28997	57062	90038	88304	C00431	ko00310,ko00330,ko01100
MWSmce548	118.09	58.07	117.079	C5H11NO2	[M+H]+	Betaine	Alkaloids	Alkaloids	107-43-7	1	3768700	4140500	4661300	1552300	1559400	1445700	3003600	3233800	2966500	C00719	ko00260,ko01100,ko02010
mws0256	118.09	72.1	117.079	C5H11NO2	[M+H]+	L-Valine	Amino acids and derivatives	Amino acids and derivatives	72-18-4	1	28174000	30868000	28140000	23032000	20937000	20487000	21817000	22743000	19709000	C00183	ko00280,ko00290,ko00311,ko00460,ko00770,ko00966,ko00970,ko01100,ko01110,ko01210,ko01230,ko01240,ko02010
mws0192	117.02	73	118.027	C4H6O4	[M-H]-	Succinic acid*	Organic acids	Organic acids	110-15-6	1	3127500	3046600	3016600	3541800	3070700	3471500	3414200	3167100	2749100	C00042	ko00020,ko00190,ko00250,ko00310,ko00350,ko00360,ko00620,ko00630,ko00640,ko00650,ko00760,ko00920,ko01100,ko01110,ko01200
mws0470	117.02	73	118.027	C4H6O4	[M-H]-	Methylmalonic acid*	Organic acids	Organic acids	516-05-2	1	4015200	3867200	3877200	5503200	4540600	4111800	4452000	3920300	3989300	C02170	ko00240,ko00280,ko00640,ko01100
mws0147	117.06	59	118.063	C5H10O3	[M-H]-	β-Hydroxyisovaleric acid	Organic acids	Organic acids	625-08-1	3	255890	297970	284140	324330	342150	378380	259680	233670	207270	C20827	ko00280,ko01100
pme3096	118	74	119.022	C3H5NO4	[M-H]-	Aminomalonic acid	Organic acids	Organic acids	1068-84-4	3	124910	141980	133450	135280	153210	145450	126260	145490	114460	C00872	--
mws0671	120.07	74.1	119.058	C4H9NO3	[M+H]+	L-Homoserine*	Amino acids and derivatives	Amino acids and derivatives	672-15-1	3	148580	206100	230300	417510	412480	393430	277870	325600	304530	C00263	ko00260,ko00270,ko00300,ko00920,ko01100,ko01110,ko01230
mws0230	120.07	74	119.058	C4H9NO3	[M+H]+	L-Threonine*	Amino acids and derivatives	Amino acids and derivatives	72-19-5	3	290760	292150	351540	632790	612600	638690	438280	498990	464010	C00188	ko00260,ko00261,ko00290,ko00860,ko00970,ko01100,ko01110,ko01230,ko02010
pmp001287	120.08	103.05	119.073	C8H9N	[M+H]+	N-Benzylmethylene isomethylamine	Alkaloids	Alkaloids	-	1	9932100	10723000	9499400	3223100	3530200	3312000	5915500	5138200	5579900	--	--
MWS4305	119.04	59.01	120.042	C4H8O4	[M-H]-	Erythrose	Others	Saccharides and Alcohols	583-50-6	3	8628300	7461100	7773100	9300700	10598000	9417500	10384000	9078900	8575400	C01796	--
pmb0069	122	105	121.053	C7H7NO	[M+H]+	Benzamide	Phenolic acids	Phenolic acids	55-21-0	3	14783	15107	19859	13358	9436.6	10585	10735	5393.6	6027.2	C09815	--
mws0628	121.03	92	122.037	C7H6O2	[M-H]-	4-Hydroxybenzaldehyde	Phenolic acids	Phenolic acids	123-08-0	1	627050	717510	629670	446930	387400	366890	556290	553630	540860	C00633	ko01100
pme0241	123.04	79	122.037	C7H6O2	[M+H]+	Benzoic acid	Phenolic acids	Phenolic acids	65-85-0	3	111310	122130	101940	58453	82635	76035	305420	224070	210050	C00180	ko00360,ko01100,ko01110
mws0133	123.06	80.05	122.048	C6H6N2O	[M+H]+	Nicotinamide	Others	Vitamin	98-92-0	2	290360	269070	271750	2414900	2130700	2355200	987060	982230	976890	C00153	ko00760,ko01100,ko01240
pme2134	121	59	122.058	C4H10O4	[M-H]-	D-Threitol	Others	Saccharides and Alcohols	2418-52-2	3	88342	79049	104890	51576	46409	32676	185450	149400	149700	C16884	--
pme1216	122.03	78	123.032	C6H5NO2	[M-H]-	2-Picolinic acid	Organic acids	Organic acids	98-98-6	3	161500	246890	207580	55995	54981	59153	85791	94350	76956	C10164	ko00380,ko01100
pme0490	124.04	78	123.032	C6H5NO2	[M+H]+	Nicotinic acid (Vitamin B3)	Others	Vitamin	59-67-6	1	1178300	1213300	1195900	308450	352990	317730	486960	584340	554540	C00253	ko00760,ko00960,ko01100,ko01110,ko01240
pmb0302	126.1	96	125.024	C2H8NO3P	[M+H]+	2-Aminoethylphosphonate	Lipids	Glycerol ester	2041-14-7	3	28164	34802	28781	10016	10315	15360	20678	24015	17698	C03557	ko00440,ko01100,ko02010
MWSmce704	127.02	65.04	126.014	C6H6OS	[M+H]+	5-Methyl-2-thiophenecarboxaldehyde	Others	Others	13679-70-4	3	4509.7	7029	5242	20854	19318	25628	8356.9	8716.8	10973	--	--
pmp000509	127.04	109.02	126.032	C6H6O3	[M+H]+	Maltol	Others	Others	118-71-8	2	1151000	1353700	1055400	547550	539300	516890	467910	506550	487860	C11918	ko00523,ko01110
mws0251	127.05	110	126.043	C5H6N2O2	[M+H]+	Thymine	Nucleotides and derivatives	Nucleotides and derivatives	65-71-4	3	7239.6	6456.2	7646.1	21347	21449	16581	11568	11833	12969	C00178	ko00240,ko01100
MWSmce448	127.05	81.04	126.043	C5H6N2O2	[M+H]+	Imidazol-1-yl-acetic acid*	Organic acids	Organic acids	22884-10-2	2	446240	490370	445170	689360	618620	570910	637700	635000	623980	--	--
MWSmce118	127.05	81.04	126.043	C5H6N2O2	[M+H]+	Imidazole-4-Acetic Acid*	Organic acids	Organic acids	645-65-8	2	384820	412410	489870	575040	648750	487140	408010	540830	378840	C02835	ko00340,ko01100
MWSmce706	129.07	56.05	128.059	C5H8N2O2	[M+H]+	Cyclo(Ala-Gly)	Amino acids and derivatives	Amino acids and derivatives	4526-77-6	2	548120	547980	433180	80272	44576	66061	334510	348210	372670	--	--
ML10181668	130.09	84.08	129.079	C6H11NO2	[M+H]+	Cycloleucine	Amino acids and derivatives	Amino acids and derivatives	52-52-8	1	206570	212000	204270	2219000	2814900	3301100	1569700	1369200	1480200	C03969	--
MWS0811	130.09	84.08	129.079	C6H11NO2	[M+H]+	L-Pipecolic Acid	Organic acids	Organic acids	3105-95-1	1	64427	58438	58684	995060	1116800	982330	505750	426960	398710	C00408	ko00310,ko00960,ko01100,ko01110
Zmdp000376	130.09	84.08	129.09	C5H11N3O	[M+H]+	4-Guanidinobutanal	Others	Others	-	1	170940	175510	210320	2129400	2368800	2777100	1287000	1253100	1162800	--	--
Zmgn000217	129.02	85.03	130.027	C5H6O4	[M-H]-	Methylenesuccinic acid	Organic acids	Organic acids	97-65-4	1	267570	223770	243000	180000	143780	182730	196190	183900	188360	C00490	ko00660,ko01100
mws0425	129.02	85	130.027	C5H6O4	[M-H]-	Citraconic acid	Organic acids	Organic acids	498-23-7	3	283850	275670	286200	126040	99275	117360	199490	181580	146960	C02226	ko00290,ko00660,ko01100,ko01210
pmb0501	131.13	114.1	130.122	C5H14N4	[M+H]+	Agmatine	Alkaloids	Alkaloids	306-60-5	3	18000	62061	16887	3152.6	3370.5	2351.9	10330	7311.5	10330	C00179	ko00330,ko01100
MWS2413	130.05	58.03	131.058	C5H9NO3	[M-H]-	N-acetyl-beta-alanine	Amino acids and derivatives	Amino acids and derivatives	3025-95-4	2	71643	77707	65874	60107	46693	38009	65029	48979	43839	C01073	ko00410
Zmpn000638	130.05	88.04	131.069	C4H9N3O2	[M-H]-	3-Guanidinopropionic acid	Organic acids	Organic acids	353-09-3	2	40596	47038	41953	58573	61266	61204	48886	55815	47153	C03065	--
pmp001198	132.1	57.1	131.095	C6H13NO2	[M+H]+	6-Deoxyfagomine	Alkaloids	Piperidine alkaloids	197449-09-5	1	2595500	2873100	2513100	1306900	1234100	1230400	1538200	1470000	1463000	--	--
pme0274	132.1	69	131.095	C6H13NO2	[M+H]+	6-Aminocaproic acid	Organic acids	Organic acids	60-32-2	2	1506000	1585300	1419200	811420	705280	653090	607570	978060	836320	C02378	ko01100
mws0258	132.1	86	131.095	C6H13NO2	[M+H]+	L-Isoleucine*	Amino acids and derivatives	Amino acids and derivatives	73-32-5	1	3617900	4530200	3792500	1687400	1764400	1610600	2324900	1935500	1758700	C00407	ko00280,ko00290,ko00460,ko00960,ko00966,ko00970,ko01100,ko01110,ko01210,ko01230,ko02010
mws0227	132.1	86.2	131.095	C6H13NO2	[M+H]+	L-Leucine*	Amino acids and derivatives	Amino acids and derivatives	61-90-5	1	3541800	4100900	3442300	1690200	1703900	1824900	2033600	1951100	2019900	C00123	ko00280,ko00290,ko00966,ko00970,ko01100,ko01110,ko01210,ko01230,ko02010
Lmbn001288	131.03	87.04	132.042	C5H8O4	[M-H]-	2-Hydroxy-2-methyl-3-oxobutanoic acid	Organic acids	Organic acids	71698-08-3	2	346900	351140	379020	52438	59263	43930	182260	166060	177000	C06010	ko00290,ko00650,ko00660,ko00770,ko01100,ko01110,ko01210,ko01230
Lmmn000806	131.03	87.05	132.042	C5H8O4	[M-H]-	Dimethylmalonic acid*	Organic acids	Organic acids	595-46-0	1	431420	427640	388180	55559	47301	52513	178640	156930	161240	--	--
pme0243	131.03	87.05	132.042	C5H8O4	[M-H]-	Glutaric acid	Organic acids	Organic acids	110-94-1	3	185140	189210	197440	518430	533430	525400	377420	335930	324440	C00489	ko00071,ko00310,ko01100
mws0473	131.03	87.05	132.042	C5H8O4	[M-H]-	2-Methylsuccinic acid*	Organic acids	Organic acids	498-21-5	1	4040200	4077200	4057100	492750	516570	530820	1774900	1684400	1818200	--	--
Lmgn000160	131.05	70.03	132.053	C4H8N2O3	[M-H]-	3-Ureidopropionic Acid	Organic acids	Organic acids	462-88-4	3	10210	13281	13152	23580	34023	25334	16876	18740	18663	C02642	ko00240,ko00410,ko00770,ko01100
mws0001	133.06	74	132.054	C4H8N2O3	[M+H]+	L-Asparagine	Amino acids and derivatives	Amino acids and derivatives	70-47-3	3	612550	467580	468930	1335700	1627800	1222600	1224000	901190	856440	C00152	ko00250,ko00460,ko00970,ko01100,ko01110,ko01230
Lmrn002746	131.07	85.07	132.079	C6H12O3	[M-H]-	2-Hydroxy-4-methylpentanoic acid	Organic acids	Organic acids	498-36-2	2	56812	42405	32651	76046	75169	94327	59822	36077	45764	--	--
mws0972	131.07	85	132.079	C6H12O3	[M-H]-	6-Hydroxyhexanoic acid	Organic acids	Organic acids	1191-25-9	3	37201	50720	40142	9239.3	9556.7	6439.1	31598	28617	26741	C06103	--
mws0341	131.07	85	132.079	C6H12O3	[M-H]-	2-Hydroxyisocaproic acid	Organic acids	Organic acids	20312-37-2	1	761430	1162300	824670	1753400	2293400	1608800	979250	884340	1223500	C03264	--
pme2527	133	116	132.09	C5H12N2O2	[M+H]+	L-Ornithine	Amino acids and derivatives	Amino acids and derivatives	70-26-8	3	15269	12555	14326	99736	102150	93489	52106	40363	43102	C00077	ko00220,ko00330,ko00472,ko00480,ko01100,ko01110,ko01210,ko01230,ko02010
mws0219	132.03	88	133.038	C4H7NO4	[M-H]-	L-Aspartic Acid	Amino acids and derivatives	Amino acids and derivatives	56-84-8	1	2893300	3882800	2520500	1174700	1029000	1114200	1965500	1661300	1703200	C00049	ko00220,ko00250,ko00260,ko00261,ko00270,ko00300,ko00340,ko00410,ko00460,ko00710,ko00760,ko00770,ko00970,ko01100,ko01110,ko01200,ko01210,ko01230,ko01240,ko02010
MWS1882	132.03	88.04	133.038	C4H7NO4	[M-H]-	Iminodiacetic acid	Organic acids	Organic acids	142-73-4	1	317730	449530	387690	119390	107950	104960	263870	228130	223500	C19911	--
mws0275	133.01	71.01	134.022	C4H6O5	[M-H]-	L-Malic acid*	Organic acids	Organic acids	97-67-6	1	16338000	16427000	12104000	13516000	10954000	12986000	15278000	14085000	14168000	C00149	ko00020,ko00620,ko00630,ko00710,ko01100,ko01110,ko01200
Lmbn000198	133.01	71.01	134.022	C4H6O5	[M-H]-	3-Dehydro-L-Threonic Acid*	Others	Saccharides and Alcohols	-	1	4550300	4536100	4437100	4134700	3224600	3658800	4187900	3686500	3677300	C03064	ko00053,ko01100
Zmgn000503	133.05	71.01	134.058	C5H10O4	[M-H]-	2,3-Dihydroxy-3-Methylbutanoic Acid	Organic acids	Organic acids	1756-18-9	2	2232000	2170600	2703100	1780600	1628300	1527900	1780700	1969500	2025100	C04039	--
MWSmce701	135.08	79.05	134.073	C9H10O	[M+H]+	4-Ethylbenzaldehyde	Others	Others	4748-78-1	3	27518	23647	25345	26706	25286	29676	9585.9	8339.6	5100.5	--	--
mws5028	136.04	80.06	135.032	C7H5NO2	[M+H]+	2-Benzoxazolinone	Others	Others	59-49-4	3	7947.8	11998	7105.9	5109.3	13674	10348	2624.1	6174.8	3099.1	--	--
Zmdp000972	136.04	91.05	135.035	C4H9NO2S	[M+H]+	S-Methyl-L-cysteine	Amino acids and derivatives	Amino acids and derivatives	1187-84-4	2	1132000	1579200	1023200	436870	431980	440560	600020	553700	563170	C22040	ko02010
pmb0374	136.06	118.9	135.054	C5H5N5	[M+H]+	2-Aminopurine	Nucleotides and derivatives	Nucleotides and derivatives	452-06-2	1	1066100	1263900	1180500	417470	489540	386870	708840	593610	642220	--	--
pme0040	136.06	119	135.054	C5H5N5	[M+H]+	Adenine	Nucleotides and derivatives	Nucleotides and derivatives	73-24-5	1	17036000	20742000	18449000	1689800	1651100	1256100	7618200	7573800	8190900	C00147	ko00230,ko00908,ko01100
HJKP000649	136.07	91.05	135.068	C8H9NO	[M+H]+	N-benzylformamide	Alkaloids	Alkaloids	6343-54-0	2	845260	1173600	873450	349940	389050	316690	408570	486250	520930	C15561	--
mws0889	135.03	75.01	136.037	C4H8O5	[M-H]-	D-Threonic Acid	Others	Saccharides and Alcohols	3909-12-4	3	84130	82904	102130	634720	653080	680800	350950	332930	360610	C21649	--
pme0033	137.05	119	136.039	C5H4N4O	[M+H]+	Hypoxanthine	Nucleotides and derivatives	Nucleotides and derivatives	68-94-0	3	91864	116980	96050	8392.6	6516.2	6620.2	93030	74548	87690	C00262	ko00230,ko01100
MWSmce466	135.05	92.03	136.052	C8H8O2	[M-H]-	4'-Hydroxyacetophenone	Phenolic acids	Phenolic acids	99-93-4	3	9670.8	8508	4885.5	20402	20035	24570	9185.2	4907	5474.5	C10700	ko01100
mws1336	138.06	120	137.048	C7H7NO2	[M+H]+	4-Aminobenzoic acid	Phenolic acids	Phenolic acids	150-13-0	1	134740	149250	136100	59529	99795	63584	75719	80093	80465	C00568	ko00790,ko01100,ko01240
Lmqp002784	138.06	77.04	137.048	C7H7NO2	[M+H]+	Salicylamide	Alkaloids	Phenolamine	65-45-2	1	313310	481560	455980	169600	180630	161470	226650	213760	224300	--	--
mws0146	138.06	78	137.048	C7H7NO2	[M+H]+	Nicotinic Acid Methyl Ester(Methyl Nicotinate)	Alkaloids	Pyridine alkaloids	93-60-7	3	25152	22384	6996.7	112710	108820	89703	45481	27280	45354	--	--
pme1002	138.09	103	137.084	C8H11NO	[M+H]+	L-Tyramine	Amino acids and derivatives	Amino acids and derivatives	51-67-2	3	2245.2	2317.7	5135.9	17668	11656	6548.6	4387.5	4361.2	3823.8	C00483	ko00350,ko00950,ko01100,ko01110,ko01240
Hmgn001653	137.02	93.04	138.032	C7H6O3	[M-H]-	Protocatechualdehyde	Phenolic acids	Phenolic acids	139-85-5	2	4889500	5379000	4975400	8766100	4994800	5283300	3807300	3522500	3597000	C16700	ko00950
mws0749	137.02	93	138.032	C7H6O3	[M-H]-	4-Hydroxybenzoic acid	Phenolic acids	Phenolic acids	99-96-7	2	11385000	14974000	12718000	10637000	10343000	10956000	7310600	8338300	9482000	C00156	ko00130,ko00790,ko01100,ko01110,ko01240
mws2368	137.06	119.05	138.068	C8H10O2	[M-H]-	Tyrosol	Phenolic acids	Phenolic acids	501-94-0	2	13123	18435	22081	9	9	9	9070	6047.2	7588.2	C06044	ko00350,ko01100
pme2828	140	99	139.027	C6H5NO3	[M+H]+	4-Nitrophenol	Phenolic acids	Phenolic acids	100-02-7	3	2300800	1242200	2318800	1270200	1396700	1592900	1591400	2954200	1648300	C00870	--
pmb0764	144.05	113.2	143.04	C6H9NOS	[M+H]+	4-Methyl-5-thiazoleethanol	Others	Others	137-00-8	3	321790	376570	329620	491260	579900	487580	300210	322860	323290	C04294	ko00730,ko01100,ko01240
Hmsp000364	144.1	98.09	143.095	C7H13NO2	[M+H]+	L-Cyclopentylglycine	Amino acids and derivatives	Amino acids and derivatives	2521-84-8	3	302690	359090	351140	386520	399920	414690	253090	269420	294450	--	--
Rfmb320	144.1	84.08	143.095	C7H13NO2	[M+H]+	1-Methylpiperidine-2-carboxylic acid	Organic acids	Organic acids	7730-87-2	3	453170	543040	510580	624280	646550	1965100	655860	610510	539380	--	--
mws0340	143.03	111	144.042	C6H8O4	[M-H]-	2,3-Dimethylsuccinic acid	Organic acids	Organic acids	13545-04-5	3	368770	422240	376940	24879	21486	22390	141960	146300	137290	--	--
mws0851	143.11	143.11	144.115	C8H16O2	[M-H]-	Valproic Acid	Organic acids	Organic acids	99-66-1	3	330970	376560	352040	294090	274720	291860	451270	453660	480240	C07185	--
mws0103	146.06	91	145.053	C9H7NO	[M+H]+	Indole-3-carboxaldehyde	Alkaloids	Plumerane	487-89-8	3	291240	360140	310820	177680	134600	178480	188520	165700	151350	C08493	--
Lmqp000427	146.08	82.07	145.074	C6H11NO3	[M+H]+	N-Methyl-Trans-4-Hydroxy-L-Proline	Amino acids and derivatives	Amino acids and derivatives	4252-82-8	3	208170	218590	294840	158530	155730	164850	164180	220280	198130	--	--
pme0295	146.08	86	145.074	C6H11NO3	[M+H]+	4-Acetamidobutyric acid	Organic acids	Organic acids	3025-96-5	2	1372100	1650100	1738500	327910	315770	303680	886860	925590	925880	C02946	ko00330,ko01100
mws0567	146.09	87	145.085	C5H11N3O2	[M+H]+	4-Guanidinobutyric acid	Organic acids	Organic acids	463-00-3	3	1817100	2144100	2127700	599220	564960	438000	1035700	1013600	1042800	C01035	ko00330,ko01100
mws0017	146.17	72.2	145.158	C7H19N3	[M+H]+	Spermidine	Alkaloids	Alkaloids	124-20-9	3	36244	42651	61057	32404	16867	34755	29975	34215	29632	C00315	ko00330,ko00410,ko00480,ko00940,ko01100,ko02010
pme2380	145.01	101	146.022	C5H6O5	[M-H]-	α-Ketoglutaric acid	Organic acids	Organic acids	328-50-7	3	141990	97953	126050	63274	63134	70002	90118	83607	94693	C00026	ko00020,ko00040,ko00053,ko00220,ko00250,ko00300,ko00310,ko00340,ko00430,ko00630,ko00650,ko00660,ko01100,ko01110,ko01200,ko01210,ko01230,ko01240
Lmbn001609	145.05	83.05	146.058	C6H10O4	[M-H]-	2-Acetyl-2-Hydroxybutanoic Acid	Organic acids	Organic acids	-	3	21748	20768	22402	9052.3	7600.2	10391	10487	8844.6	11941	C06006	ko00290,ko01100,ko01110,ko01210,ko01230
mws0924	145.05	101	146.058	C6H10O4	[M-H]-	2-Methylglutaric acid*	Organic acids	Organic acids	617-62-9	3	483440	515710	499310	213110	201430	324710	280790	173300	238950	--	--
mws0208	145.05	101	146.058	C6H10O4	[M-H]-	Adipic Acid*	Organic acids	Organic acids	124-04-9	3	352210	468680	341300	164140	285200	172640	286480	248400	195750	C06104	ko01100
pme0193	147.08	84	146.069	C5H10N2O3	[M+H]+	L-Glutamine	Amino acids and derivatives	Amino acids and derivatives	56-85-9	2	3341600	3837100	3161200	11142000	11225000	10407000	7048000	6657800	6671000	C00064	ko00220,ko00230,ko00240,ko00250,ko00630,ko00750,ko00910,ko00970,ko01100,ko01230,ko01240,ko02010
pme0026	147.11	84	146.106	C6H14N2O2	[M+H]+	L-Lysine	Amino acids and derivatives	Amino acids and derivatives	56-87-1	2	3256100	3844200	3053700	11159000	10663000	9608300	6519400	6401600	6154200	C00047	ko00300,ko00310,ko00780,ko00960,ko00970,ko01100,ko01110,ko01210,ko01230,ko02010
Zmzn000113	146.05	102.06	147.053	C5H9NO4	[M-H]-	L-threo-3-Methylaspartate	Amino acids and derivatives	Amino acids and derivatives	6061-13-8	1	405080	445650	315900	731540	578140	595120	476920	457860	474030	C03618	ko00630,ko00660,ko01100,ko01200
pme0014	148.06	84	147.053	C5H9NO4	[M+H]+	L-Glutamic acid	Amino acids and derivatives	Amino acids and derivatives	56-86-0	1	13484000	11473000	12354000	31138000	30324000	31941000	29727000	23611000	25428000	C00025	ko00220,ko00250,ko00330,ko00332,ko00340,ko00430,ko00480,ko00524,ko00630,ko00650,ko00660,ko00860,ko00910,ko00970,ko01100,ko01110,ko01200,ko01210,ko01230,ko01240,ko02010
mws1050	148.06	88	147.053	C5H9NO4	[M+H]+	O-Acetylserine	Amino acids and derivatives	Amino acids and derivatives	5147-00-2	3	499430	527570	395470	48866	67013	75859	330170	296500	352230	C00979	ko00270,ko00908,ko00920,ko01100,ko01110,ko01200,ko01230,ko04122
MWSmce190	148.09	74.02	147.09	C6H13NO3	[M+H]+	(2S,3R,4S)-4-Hydroxyisoleucine	Amino acids and derivatives	Amino acids and derivatives	55399-93-4	2	109380	105910	121240	146190	196260	164980	134010	128660	169030	--	--
MWSmce608	148.1	74.02	147.09	C6H13NO3	[M+H]+	4-Hydoxy-L-Isoleucine	Amino acids and derivatives	Amino acids and derivatives	781658-23-9	2	102250	107140	99644	116840	114740	119900	59048	87290	99280	--	--
pmp001285	149.02	65.04	148.016	C8H4O3	[M+H]+	Phthalic anhydride	Phenolic acids	Phenolic acids	85-44-9	1	1833800	1619300	1361700	990680	770840	1162300	1308000	676070	800000	--	--
Lmbn000216	147.03	57.03	148.037	C5H8O5	[M-H]-	3-Methylmalic acid*	Organic acids	Organic acids	152204-30-3	1	714820	728210	625750	696250	656380	553030	561680	500050	552480	C06032	ko00290,ko00660,ko01100,ko01210,ko01230
Zmyn000230	147.03	57.03	148.037	C5H8O5	[M-H]-	2-Dehydro-3-deoxy-L-arabinonate	Others	Saccharides and Alcohols	-	1	631830	714060	520870	529740	524820	611710	542220	546550	483640	C00684	ko00053,ko01100
pmb2826	147.03	87.1	148.037	C5H8O5	[M-H]-	L-Citramalic acid	Organic acids	Organic acids	6236-09-5	1	180420	247460	249960	172420	146620	142770	146630	158810	112230	C02614	ko00660,ko01100
MWS3036	147.03	85.03	148.037	C5H8O5	[M-H]-	3-Hydroxyglutaric acid	Organic acids	Organic acids	638-18-6	2	106260	113200	100650	114570	140780	119080	95035	87660	119490	--	--
Zmyn000247	147.03	57.03	148.037	C5H8O5	[M-H]-	2-Hydroxyglutaric Acid*	Organic acids	Organic acids	13095-48-2	1	512820	447320	471070	439300	375550	414370	354320	372480	357470	C03196	ko00310,ko01100
mws2213	147.05	77.01	148.052	C9H8O2	[M-H]-	Cinnamic acid	Phenolic acids	Phenolic acids	140-10-3	3	6032.1	7427.3	6677.5	2058.6	1504.8	1400	3669.6	4323.4	4015.1	C00423	ko00130,ko00360,ko00940,ko00998,ko01100,ko01110
pme3154	147.07	59.01	148.074	C6H12O4	[M-H]-	Mevalonic acid	Organic acids	Organic acids	150-97-0	2	20998	32457	27760	10198	7711.7	22833	13966	25954	22996	C00418	ko00900,ko01100,ko01110
MWSmce698	149.1	65.04	148.089	C10H12O	[M+H]+	2',4'-Dimethylacetophenone	Others	Others	89-74-7	3	59779	56729	67361	51443	67220	95755	26614	24592	22380	--	--
pme1210	150.06	61	149.051	C5H11NO2S	[M+H]+	L-Methionine	Amino acids and derivatives	Amino acids and derivatives	63-68-3	1	3247000	4127300	3062500	393020	366870	359910	1321700	1259100	1445600	C00073	ko00270,ko00966,ko00970,ko01100,ko01110,ko01210,ko01230,ko01240
mws0847	150.08	133	149.07	C6H7N5	[M+H]+	1-Methyladenine	Nucleotides and derivatives	Nucleotides and derivatives	5142-22-3	2	96854	156620	113910	8700.7	7398.3	7171.3	34518	33959	32939	C02216	--
Zmgn000173	149.05	75.01	150.053	C5H10O5	[M-H]-	D-Ribose	Others	Saccharides and Alcohols	50-69-1	2	20422	17032	28022	12297	7482.5	13500	16694	18150	9469.4	C00121	ko00030,ko01100,ko02010
MWSmce283	149.07	92.03	150.068	C9H10O2	[M-H]-	4'-Hydroxypropiophenone	Phenolic acids	Phenolic acids	70-70-2	3	7014	5553.1	8895.4	7024.9	6261.4	6085.2	4792.1	3245.4	6672.6	C13342	--
pmf0420	149.06	74.9	150.068	C9H10O2	[M-H]-	Benzyl acetate	Organic acids	Organic acids	140-11-4	3	1468400	1760900	1573000	1985700	1882200	1859300	497250	591380	481170	C15513	--
Lmxn006423	150	122.01	151.009	C7H5NOS	[M-H]-	2(3H)-Benzothiazolone	Alkaloids	Alkaloids	934-34-9	3	3133.1	5631.8	1977.1	7087.2	3944	7024.5	3149.2	4008.1	2094.9	--	--
pme0183	152.06	135	151.049	C5H5N5O	[M+H]+	Isoguanine	Nucleotides and derivatives	Nucleotides and derivatives	3373-53-3	3	45352	50291	53719	18286	16213	19634	30779	27455	19398	--	--
pme1109	152.06	135	151.049	C5H5N5O	[M+H]+	Guanine	Nucleotides and derivatives	Nucleotides and derivatives	73-40-5	1	107280	103150	104090	70359	57926	64365	59985	71749	59737	C00242	ko00230,ko01100
pme0256	151.03	151	152.033	C5H4N4O2	[M-H]-	Xanthine	Nucleotides and derivatives	Nucleotides and derivatives	69-89-6	3	445580	462670	439170	9	9	9	149730	145400	55637	C00385	ko00230,ko00232,ko01100,ko01110
mws0458	151.04	136	152.047	C8H8O3	[M-H]-	Vanillin; 4-Hydroxy-3-Methoxybenzaldehyde*	Phenolic acids	Phenolic acids	121-33-5	3	130720	106790	125520	185840	183050	235260	139380	136630	117420	C00755	ko00998,ko01100,ko01110
MWS3149	151.04	107.05	152.047	C8H8O3	[M-H]-	3-Methoxybenzoic acid	Phenolic acids	Phenolic acids	586-38-9	3	10109	39580	7098.8	3005.1	2799.2	3415.3	6102.4	9577.4	9926.4	--	--
Zmgn004894	151.04	136.02	152.047	C8H8O3	[M-H]-	Methyl 4-hydroxybenzoate*	Organic acids	Organic acids	99-76-3	3	19413	22747	11345	22882	11480	19607	11974	20395	15251	--	--
MWSmce370	151.04	107.05	152.047	C8H8O3	[M-H]-	4-Hydroxyphenylacetic acid	Phenolic acids	Phenolic acids	156-38-7	3	30645	30202	32645	10214	9733.5	10265	23826	12862	15938	C00642	ko00350,ko00360,ko01100
MWSmce040	153.05	65.04	152.047	C8H8O3	[M+H]+	Isovanillin	Phenolic acids	Phenolic acids	621-59-0	3	22202	24406	27203	8389.1	26586	24567	13773	23550	26114	--	--
MWS0687	153.07	108.04	152.059	C7H8N2O2	[M+H]+	1-Methyl-6-Oxo-1,6-Dihydropyridine-3-Carboxamide	Alkaloids	Pyridine alkaloids	701-44-0	3	47425	52223	43929	241470	251060	225580	104840	101200	104490	--	--
mws0213	151.06	71	152.068	C5H12O5	[M-H]-	Ribitol*	Others	Saccharides and Alcohols	488-81-3	3	64998	67428	57392	19410	32940	43395	46684	24973	44722	C00474	ko00040,ko00740,ko01100
mws0437	151.06	71	152.068	C5H12O5	[M-H]-	D-Arabitol*	Others	Saccharides and Alcohols	488-82-4	3	86236	99797	94417	38876	42386	50876	47000	62157	88268	C01904	ko00040,ko01100
pme0513	151.06	59	152.068	C5H12O5	[M-H]-	Xylitol	Others	Saccharides and Alcohols	87-99-0	2	56565	33653	53672	22277	17616	33272	47761	42196	50498	C00379	ko00040,ko01100,ko02010
MWS1962	153.13	83.05	152.12	C10H16O	[M+H]+	cis-Citral	Organic acids	Organic acids	5392-40-5	3	36218	32685	38815	38938	39816	36793	34242	34824	32671	C09847	ko01110
MWSslk102	155.01	119.04	154.005	C5H3ClN4	[M+H]+	6-Chloropurine	Nucleotides and derivatives	Nucleotides and derivatives	87-42-3	3	89502	97049	96172	97395	109690	92005	68371	61379	67155	--	--
Jmwp002208	155.07	91.05	154.063	C8H10O3	[M+H]+	3,4-dihydroxy phenylethanol	Phenolic acids	Phenolic acids	-	3	18099	17312	16089	26412	17206	12721	15421	10651	12783	--	--
mws0254	156.08	110	155.069	C6H9N3O2	[M+H]+	L-Histidine	Amino acids and derivatives	Amino acids and derivatives	71-00-1	2	1110700	1477900	1427900	2720200	3033000	2878400	2257200	1873100	2190100	C00135	ko00340,ko00410,ko00970,ko01100,ko01110,ko01230,ko02010
pme2165	155.01	111	156.017	C5H4N2O4	[M-H]-	Orotic acid (Vitamin B13)	Others	Vitamin	65-86-1	3	38163	30004	54858	29830	32955	48724	44912	29649	37063	C00295	ko00240,ko01100,ko01240
pmf0174	157.16	157.2	158.167	C10H22O	[M-H]-	1-Decanol	Others	Saccharides and Alcohols	112-30-1	3	2126100	2245400	2300200	2633500	2743700	2811600	8695400	8800500	8538300	C01633	--
Lmbn002072	159.07	97.07	160.074	C7H12O4	[M-H]-	2-Propylsuccinic acid*	Organic acids	Organic acids	618-57-5	1	61050	44608	57859	77621	57520	65107	47837	38597	33506	C16657	--
Zmjn001813	159.07	97.06	160.074	C7H12O4	[M-H]-	Pimelic acid*	Organic acids	Organic acids	111-16-0	2	78248	55805	84707	111460	115010	113540	67650	57784	52789	C02656	ko00780,ko01100,ko01240
pme0128	159.08	88	160.085	C6H12N2O3	[M-H]-	L-Alanyl-L-Alanine	Amino acids and derivatives	Amino acids and derivatives	1948-31-8	3	7974.2	7873	4810	1201	3009	1815	6703.5	3705	9140.5	--	--
mws1417	160.04	116	161.048	C9H7NO2	[M-H]-	Indole-3-carboxylic acid	Alkaloids	Plumerane	771-50-6	2	128930	179350	183510	68844	63257	79582	136800	150330	136640	C19837	--
mws0102	160.04	116	161.048	C9H7NO2	[M-H]-	Indole-5-carboxylic acid	Alkaloids	Plumerane	1670-81-1	2	142420	169010	149150	94632	84430	97689	174410	164880	149750	--	--
pme3382	160.06	98	161.069	C6H11NO4	[M-H]-	N-Acetyl-L-threonine	Amino acids and derivatives	Amino acids and derivatives	17093-74-2	3	22833	24116	26161	11931	13835	16281	12207	11629	25854	--	--
mws1346	162.08	98	161.069	C6H11NO4	[M+H]+	DL-2-Aminoadipic acid	Alkaloids	Alkaloids	542-32-5	3	760590	669020	726310	3253600	3541100	3648400	1594000	1934800	1766600	C00956	ko00300,ko00310,ko00311,ko01100,ko01110,ko01210,ko01230
MWS3035	160.06	116.05	161.069	C6H11NO4	[M-H]-	N-Methyl-L-Glutamate	Amino acids and derivatives	Amino acids and derivatives	35989-16-3	3	9	9	9	18902	15035	21204	10408	4324.5	6186	C01046	ko01100
mws1320	160.08	130.07	161.084	C10H11NO	[M-H]-	Tryptophol	Alkaloids	Plumerane	526-55-6	2	41928	51415	49383	4472	5154.2	3796.7	19919	29550	26904	C00955	ko00380
pme2914	161.05	99	162.053	C6H10O5	[M-H]-	3-Hydroxy-3-methylpentane-1,5-dioic acid	Amino acids and derivatives	Amino acids and derivatives	503-49-1	1	2495800	2075800	1806200	982060	834050	952200	1080300	1513200	1466700	C03761	--
pmf0440	163.08	91.1	162.068	C10H10O2	[M+H]+	4-MethoxycinnaMaldehyde	Phenolic acids	Phenolic acids	1963-36-6	3	231390	263020	192630	366670	348040	389250	68918	62939	63560	C10475	--
pme2758	162.04	144	163.048	C5H9NO5	[M-H]-	4-Hydroxy-L-glutamic acid	Amino acids and derivatives	Amino acids and derivatives	3913-68-6	3	15713	12791	12755	20803	22473	20010	12444	15314	12494	C03079	--
Lmbp000123	164.07	56.05	163.067	C6H13NO2S	[M+H]+	L-Homomethionine	Amino acids and derivatives	Amino acids and derivatives	25148-30-5	3	11197	6355.4	12370	5748	18004	7876.3	4835.1	12379	9976.5	C17213	ko00966,ko01110,ko01210
Lmbn002648	163.04	119.05	164.047	C9H8O3	[M-H]-	α-Hydroxycinnamic Acid*	Phenolic acids	Phenolic acids	5801-57-0	1	132980	113340	146180	51201	74329	34706	124400	91699	136500	C02763	ko00360,ko01100
MWSCX015	165.05	91.05	164.047	C9H8O3	[M+H]+	(E)-3-(3,4-dihydroxyphenyl)acrylaldehyde	Phenolic acids	Phenolic acids	-	3	760120	618440	572360	40755	31290	24762	381000	319180	361250	C10945	ko00940,ko01110
pme1439	165.05	119	164.047	C9H8O3	[M+H]+	p-Coumaric acid	Phenolic acids	Phenolic acids	501-98-4	2	599990	604980	533410	32976	32271	25904	370200	292270	307660	C00811	ko00130,ko00350,ko00940,ko00950,ko00998,ko01100,ko01110
MWSCX017	165.05	119.05	164.047	C9H8O3	[M+H]+	4-hydroxyphenyl acrylaldehyde	Others	Others	-	3	542640	573480	438190	30591	34564	22642	318260	275010	281730	--	--
Lmmn001643	163.04	119.05	164.047	C9H8O3	[M-H]-	2-Hydroxycinnamic acid*	Phenolic acids	Phenolic acids	583-17-5	1	154300	141470	176060	60033	61150	54101	109470	146040	154690	C01772	ko00360,ko00940,ko01100,ko01110
MWSmce248	163.04	119.05	164.047	C9H8O3	[M-H]-	3-Hydroxycinnamic Acid	Phenolic acids	Phenolic acids	14755-02-3	2	118180	118850	144690	20552	34486	39777	84350	78509	83823	C12621	ko00360,ko01100
pme2435	163	59	164.068	C6H12O5	[M-H]-	L-Fucose	Others	Saccharides and Alcohols	2438-80-4	3	100580	81242	102490	17315	4039.2	11010	116940	81256	114640	C01019	ko00051,ko00520,ko01100
pme2529	163.2	101	164.068	C6H12O5	[M-H]-	1,5-Anhydro-D-glucitol	Others	Saccharides and Alcohols	154-58-5	3	139520	114580	73528	3258.5	4677.2	5800.2	91896	60385	79627	C07326	--
mws0854	163	59.01	164.068	C6H12O5	[M-H]-	Rhamnose	Others	Saccharides and Alcohols	3615-41-6	3	55120	38739	47710	7474.2	4030.2	9	55204	44564	59661	C00507	ko00051,ko01100
pme3083	164.04	120	165.043	C8H7NO3	[M-H]-	2-(Formylamino)benzoic acid	Phenolic acids	Phenolic acids	3342-77-6	3	813120	857220	728060	70763	54952	40624	385650	432920	383880	C05653	ko00380,ko01100
pme2617	166.05	102	165.046	C5H11NO3S	[M+H]+	L-Methionine Sulfoxide	Amino acids and derivatives	Amino acids and derivatives	3226-65-1	3	2968200	2932200	2855200	2815000	2914900	3025800	2952300	2607500	2796500	C02989	ko00270
pme3968	166.07	149.05	165.065	C6H7N5O	[M+H]+	7-Methylguanine	Nucleotides and derivatives	Nucleotides and derivatives	578-76-7	3	35113	38859	25514	6641	3459.3	6628.1	15590	18949	15954	C02242	--
MWS4525	166.07	124.05	165.065	C6H7N5O	[M+H]+	6-O-methylguanine	Nucleotides and derivatives	Nucleotides and derivatives	20535-83-5	3	53422	56595	40144	16253	10728	15843	23134	35139	27211	--	--
pme0021	166.09	120.08	165.07	C9H11NO2	[M+H]+	L-Phenylalanine	Amino acids and derivatives	Amino acids and derivatives	63-91-2	1	7325400	7612800	6626500	1989500	2058300	2000400	3850500	3542700	3304800	C00079	ko00360,ko00400,ko00460,ko00940,ko00960,ko00966,ko00970,ko00998,ko01100,ko01110,ko01210,ko01230,ko02010
pme0281	165.02	121.03	166.027	C8H6O4	[M-H]-	Terephthalic acid	Phenolic acids	Phenolic acids	100-21-0	3	929730	1053700	875960	638180	427490	423880	750060	754860	669320	C06337	ko01100
pme0282	165.02	77.04	166.027	C8H6O4	[M-H]-	Phthalic acid	Phenolic acids	Phenolic acids	88-99-3	3	112530	111040	74649	26573	20252	14870	41421	59441	47854	C01606	ko01100,ko02010
pmc0274	167.1	121.1	166.031	C6H6N4S	[M+H]+	6-Methylmercaptopurine	Nucleotides and derivatives	Nucleotides and derivatives	50-66-8	3	13586000	14992000	12222000	4347200	4730300	4070000	7585200	6874800	7139100	C16614	--
mws0344	165.04	75	166.048	C5H10O6	[M-H]-	D-Xylonic acid	Others	Saccharides and Alcohols	526-91-0	1	3957200	3192200	3326400	2252700	1661800	1682300	2135200	2731600	2732700	C00502	ko00040,ko01100
MWS1839	165.06	92.03	166.063	C9H10O3	[M-H]-	Ethylparaben	Phenolic acids	Phenolic acids	120-47-8	3	23035	18411	17915	33578	30645	29920	13857	13184	10098	--	--
mws0467	165.06	119.05	166.063	C9H10O3	[M-H]-	3-(4-Hydroxyphenyl)-propionic acid*	Phenolic acids	Phenolic acids	501-97-3	3	77578	103250	107890	36764	40240	28076	53705	51481	58624	C01744	--
Lmbn005172	165.06	119.05	166.063	C9H10O3	[M-H]-	2,6-Dimethoxybenzaldehyde*	Phenolic acids	Phenolic acids	3392-97-0	3	68180	77707	48270	27484	36442	30944	38489	33127	35305	--	--
MWSmce165	165.08	59.02	166.084	C6H14O5	[M-H]-	L-Fucitol	Others	Saccharides and Alcohols	13074-06-1	2	433520	564850	420500	260440	210920	204550	324920	335190	348670	--	--
pmn001681	165.09	149.06	166.099	C10H14O2	[M-H]-	1-(4-Methoxyphenyl)-1-propanol	Phenolic acids	Phenolic acids	5349-60-0	3	179610	208550	219300	346970	351960	272080	106560	114730	136370	--	--
NK10253223	168.06	94.06	167.058	C8H9NO3	[M+H]+	2-Amino-3-methoxybenzoic acid	Phenolic acids	Phenolic acids	3177-80-8	1	150350	133830	137470	16306	16667	16510	20223	39522	22269	C05831	ko00380
Hmtp000776	168.07	105.03	167.059	C8H9NO3	[M+H]+	4,5,6-Trihydroxy-2-cyclohexen-1-ylideneacetonitrile	Alkaloids	Alkaloids	-	3	219930	237260	199760	66689	62275	61746	122400	115760	108160	--	--
MWSslk066	169.05	65.04	168.042	C8H8O4	[M+H]+	3-Hydroxy-4-methoxybenzoic acid	Phenolic acids	Phenolic acids	645-08-9	2	569120	615020	482200	62746	65543	65450	301480	281640	361770	--	--
mws0028	167.03	108.02	168.042	C8H8O4	[M-H]-	Vanillic acid	Phenolic acids	Phenolic acids	121-34-6	1	2527800	2095900	1869900	205490	228490	193800	827890	1098500	976570	C06672	--
Zmsp001834	169.05	65	168.042	C8H8O4	[M+H]+	2,6-Dimethoxy-1,4-benzoquinone	Quinones	Quinones	530-55-2	1	197520	229520	169440	252610	254820	231660	106040	178200	108520	C10331	--
pme3081	169.1	134	168.09	C8H12N2O2	[M+H]+	4-(Aminomethyl)-5-(hydroxymethyl)-2-methylpyridin-3-ol	Others	Others	85-87-0	3	134250	117970	120120	26546	37950	34178	58436	64769	76704	C00534	ko00750,ko01100
MWStz091	169.1	70.07	168.09	C8H12N2O2	[M+H]+	Cyclo(L-Ala-L-Pro)	Amino acids and derivatives	Amino acids and derivatives	36357-32-1	3	11178	16085	10728	9603.1	11350	7950	9015.2	11023	14142	--	--
pme1383	170.08	134.1	169.074	C8H11NO3	[M+H]+	Pyridoxine	Others	Vitamin	65-23-6	1	2394200	2617900	2186700	832130	778770	706540	1053100	1074900	1037300	C00314	ko00750,ko01100,ko01240
pme0181	170.09	124	169.085	C7H11N3O2	[M+H]+	3-Methyl-L-Histidine	Amino acids and derivatives	Amino acids and derivatives	368-16-1	2	52841	46531	41480	49890	44856	54840	38622	40984	24259	C01152	ko00340,ko01100
MWStz063	170.15	152.14	169.147	C10H19NO	[M+H]+	2-Ethyl-2,6,6-trimethylpiperidin-4-one	Alkaloids	Piperidine alkaloids	133568-79-3	2	30816	26732	25718	12886	23898	11592	23452	23012	25588	--	--
pme3186	169	79	169.998	C3H7O6P	[M-H]-	DL-Glyceraldehyde-3-phosphate	Organic acids	Organic acids	591-59-3	3	44257	39977	43831	29332	40274	17711	42181	59682	46078	C00661	--
MWSslk138	169.01	151	170.022	C7H6O5	[M-H]-	2,3,4-Trihydroxybenzoic acid	Phenolic acids	Phenolic acids	610-02-6	3	8393.7	9581.1	6598.7	13935	14184	9071.2	8693.4	6583	9481.2	--	--
MWS20192	171.03	107.01	170.022	C7H6O5	[M+H]+	Gallic acid	Phenolic acids	Phenolic acids	149-91-7	2	9	9	9	19606	18885	21164	15328	10221	10534	C01424	--
Lmbn003524	171.1	99.08	172.11	C9H16O3	[M-H]-	9-Oxononanoic acid	Organic acids	Organic acids	2553-17-5	3	12633	15922	9048.9	13574	12764	15377	29577	27892	23680	C16322	ko00592,ko01110
MWS5169	172.04	128.05	173.048	C10H7NO2	[M-H]-	Quinoline-4-carboxylic acid	Alkaloids	Quinoline alkaloids	486-74-8	3	5659.8	3614.9	1605.9	11216	8356.7	11999	6736.9	6648	4282.6	C06414	--
pme0253	174.11	86	173.105	C8H15NO3	[M+H]+	N-Acetyl-L-leucine	Amino acids and derivatives	Amino acids and derivatives	1188-21-2	3	335330	437230	280050	11741	13060	14630	168940	156550	194230	C02710	--
pme3009	175.02	99	174.016	C6H6O6	[M+H]+	Trans-Citridic acid	Organic acids	Organic acids	4023-65-8	3	52005	15404	51814	48476	52087	29465	58380	60757	81511	C02341	ko00660,ko01100
MWS4471	173.06	58.03	174.064	C6H10N2O4	[M-H]-	N-Alpha-Acetyl-L-Asparagine	Amino acids and derivatives	Amino acids and derivatives	4033-40-3	3	12982	14561	17008	84366	71192	73851	27407	61451	42558	--	--
Zmbp000555	175.12	130.1	174.079	C10H10N2O	[M+H]+	3-Indole acetamide	Alkaloids	Plumerane	-	1	32333	56371	33879	47640	41155	28494	72434	65158	87324	--	--
mws0242	173.08	111	174.089	C8H14O4	[M-H]-	Suberic Acid	Organic acids	Organic acids	505-48-6	3	64126	49972	63193	61534	45168	47556	66448	57316	76043	C08278	--
Zmyn000155	173.11	131.08	174.1	C7H14N2O3	[M-H]-	N-α-Acetyl-L-ornithine	Amino acids and derivatives	Amino acids and derivatives	6205-08-9	1	1073100	1115300	1165400	5443300	5830800	6155800	3135400	3145800	3379700	C00437	ko00220,ko01100,ko01110,ko01210,ko01230
MWSmce119	175.11	70.06	174.112	C6H14N4O2	[M+H]+	L-Arginine	Amino acids and derivatives	Amino acids and derivatives	74-79-3	1	2112200	2284700	2425600	3178600	3302400	4766900	1445100	1291800	1621400	C00062	ko00220,ko00261,ko00330,ko00472,ko00970,ko01100,ko01110,ko01230,ko02010
pme2559	174.04	88	175.048	C6H9NO5	[M-H]-	N-Acetyl-L-Aspartic Acid	Amino acids and derivatives	Amino acids and derivatives	997-55-7	2	209180	208070	213900	154000	155730	164210	204660	193120	195870	C01042	ko00250,ko01100
mws4175	175.02	85.03	176.032	C6H8O6	[M-H]-	D-Glucurono-6,3-lactone	Others	Saccharides and Alcohols	32449-92-6	3	32966	30329	35428	40881	24125	43112	39217	27631	33936	C02670	ko00053,ko01100
Zmgn001448	175.06	115.04	176.068	C7H12O5	[M-H]-	2-Propylmalic Acid*	Organic acids	Organic acids	-	2	588420	560450	529810	580330	527030	490610	382150	399170	371160	C05994	ko00620
Lmbn001754	175.06	115.04	176.068	C7H12O5	[M-H]-	3-Isopropylmalic Acid*	Organic acids	Organic acids	921-28-8	2	539700	504980	474200	483990	476070	548420	319280	363140	363440	C04411	ko00290,ko01100,ko01110,ko01210,ko01230
pmb3101	175.06	115	176.068	C7H12O5	[M-H]-	2-Isopropylmalic Acid	Organic acids	Organic acids	49601-06-1	1	858050	713350	718020	672750	662570	714940	475320	555930	542660	C02504	ko00290,ko00620,ko01100,ko01110,ko01210,ko01230
mws1013	177.02	133.2	178.027	C9H6O4	[M-H]-	Esculetin	Lignans and Coumarins	Coumarins	305-01-1	3	60637	62148	66410	12436	5978.2	7969.2	35822	32238	40768	C09263	--
mws1200	177	145	178.063	C10H10O3	[M-H]-	Trans-4-Hydroxycinnamic Acid Methyl Ester	Phenolic acids	Phenolic acids	19367-38-5	3	54119	55030	45716	3327.4	5622.7	3745.3	28465	21887	20686	--	--
pmb2795	177	145	178.063	C10H10O3	[M-H]-	4-Methoxycinnamic acid	Phenolic acids	Phenolic acids	830-09-1	3	41186	40856	30926	2712.9	3652.2	4273	12658	15556	18572	--	--
mws0981	178.04	136.02	179.044	C6H5N5O2	[M-H]-	Isoxanthopterin	Nucleotides and derivatives	Nucleotides and derivatives	529-69-1	3	15297	12515	16789	12832	12917	4585.7	6734.2	8685.4	5453.5	C03975	--
pmb0786	180.09	163.06	179.079	C6H13NO5	[M+H]+	D-Glucosamine	Others	Saccharides and Alcohols	3416-24-8	3	2727100	2465100	3411300	2831500	2887100	2865600	1369600	4057800	3054000	C00329	ko00520,ko01100
Hmln000297	179.05	59.01	180.063	C6H12O6	[M-H]-	Inositol*	Others	Saccharides and Alcohols	87-89-8	2	568210	524970	526500	328050	353700	343690	416210	369220	441540	C00137	ko00052,ko00053,ko00562,ko01100,ko01110,ko02010,ko04070
mws4170	179.06	59.01	180.063	C6H12O6	[M-H]-	D-Glucose*	Others	Saccharides and Alcohols	50-99-7	2	645640	811040	568790	184690	294140	244340	313870	299630	384000	C00031	ko00010,ko00030,ko00052,ko00500,ko00520,ko00524,ko00901,ko01100,ko01110,ko02010
pmf0139	179.06	59	180.063	C6H12O6	[M-H]-	D-Galactose*	Others	Saccharides and Alcohols	59-23-4	3	427120	392980	395610	205630	187450	171230	255010	259900	271660	C00124	ko00052,ko01100
pmf0138	179.06	59	180.063	C6H12O6	[M-H]-	D-Mannose*	Others	Saccharides and Alcohols	3458-28-4	3	389810	401610	433450	191410	156820	230590	228120	217540	273780	C00159	ko00051,ko00052,ko00520,ko01100,ko02010
mws1164	179.06	59.01	180.063	C6H12O6	[M-H]-	D-Fructose*	Others	Saccharides and Alcohols	57-48-7	2	603530	595800	575550	300730	242450	293830	434870	443900	400210	C05003	--
MWS2070	179.07	92.03	180.079	C10H12O3	[M-H]-	Propyl 4-hydroxybenzoate	Phenolic acids	Phenolic acids	94-13-3	3	2174.5	3434.3	3306.6	6132.4	1732.1	3004.5	2141.6	1593.1	1276.8	--	--
Hmcp009963	180.14	123.07	180.138	C11H18NO+	[M]+	Candicine	Alkaloids	Phenolamine	6656-13-9	3	23344	23649	18532	17024	12649	19294	18627	12518	16867	C10575	--
Zmsp000878	182.08	136.08	181.074	C9H11NO3	[M+H]+	4-Hydroxy-5-(2-oxo-1-pyrrolidinyl)benzoic acid	Alkaloids	Pyrrole alkaloids	-	1	3312300	4788600	3799200	1416700	1581000	1524100	2015000	1819100	2163500	--	--
MWStz070	182.08	91.05	181.074	C9H11NO3	[M+H]+	N-(2-Hydroxy-4-methoxyphenyl)acetamide	Alkaloids	Phenolamine	58469-06-0	1	9217800	11634000	9096800	3752100	4140000	3901300	5195700	4555900	5137600	--	--
mws0250	182.08	136.1	181.074	C9H11NO3	[M+H]+	L-Tyrosine	Amino acids and derivatives	Amino acids and derivatives	60-18-4	1	9683700	13290000	9483300	3273700	3868800	4188600	4782800	5491300	5286100	C00082	ko00130,ko00261,ko00350,ko00360,ko00400,ko00460,ko00730,ko00940,ko00950,ko00965,ko00966,ko00970,ko00998,ko01100,ko01110,ko01210,ko01230,ko01240
MWS5206	181.05	135.04	182.058	C9H10O4	[M-H]-	Hydroxyphenyllactic acid	Phenolic acids	Phenolic acids	306-23-0	3	37524	40484	46646	5396.7	4780	4493.8	14205	21941	11873	C03672	--
MWSmce455	181.05	107.01	182.058	C9H10O4	[M-H]-	Vanillic acid methyl ester	Phenolic acids	Phenolic acids	3943-74-6	3	3616.6	7592.2	9293.5	2357.9	1447.8	2522.9	4707.7	3500.3	4230.3	--	--
MWSHY0042	183.07	140.05	182.058	C9H10O4	[M+H]+	Syringaldehyde; 4-Hydroxy-3,5-Dimethoxybenzaldehyde	Phenolic acids	Phenolic acids	134-96-3	3	36677	24024	31829	9	9	9	32936	35128	22641	--	--
mws0214	181.07	71	182.079	C6H14O6	[M-H]-	D-Sorbitol	Others	Saccharides and Alcohols	50-70-4	1	1688100	2506000	2002600	94514	131490	158590	1016000	735200	1016800	C00794	ko00051,ko00052,ko01100,ko02010
pme2237	181.07	101	182.079	C6H14O6	[M-H]-	Dulcitol*	Others	Saccharides and Alcohols	608-66-2	1	1689400	2025100	1740800	143470	148650	172720	1366400	752750	876230	C01697	ko00052,ko01100
mws1155	181.07	101.02	182.079	C6H14O6	[M-H]-	D-Mannitol*	Others	Saccharides and Alcohols	69-65-8	1	736300	730240	693080	50554	49732	48273	352490	337500	409040	C00392	ko00051,ko01100,ko02010
pme2596	184.06	148	183.053	C8H9NO4	[M+H]+	4-Pyridoxic acid	Others	Vitamin	82-82-6	3	500650	465690	509570	10489	9832.5	8760.6	216520	201370	219120	C00847	ko00750,ko01100
Zmgn000447	184.98	78.96	185.993	C3H7O7P	[M-H]-	3-Phospho-D-glyceric acid	Others	Saccharides and Alcohols	820-11-1	3	311100	253970	342720	215810	234240	216120	279360	286510	247790	C00197	ko00010,ko00030,ko00260,ko00270,ko00561,ko00630,ko00710,ko01100,ko01110,ko01200,ko01230,ko01240
mws0752	185.15	185.16	186.162	C11H22O2	[M-H]-	Undecylic Acid	Lipids	Free fatty acids	112-37-8	2	156790	152480	135300	165230	160060	171380	471610	479660	444800	C17715	--
Hmmp001310	188.07	118.07	187.063	C11H9NO2	[M+H]+	3-Indoleacrylic acid	Alkaloids	Plumerane	1204-06-4	1	10051000	11734000	9963500	10501000	9667900	10800000	8635400	7653900	7793300	C21283	--
Hmgp002327	188.07	118.06	187.063	C11H9O2N	[M+H]+	3-amino-2-naphthoic acid	Alkaloids	Alkaloids	-	1	9731900	11453000	9444400	10667000	9454300	10626000	8381000	8088100	7499700	--	--
pmn001492	187.1	123.1	188.041	C11H8O3	[M-H]-	Ayapin	Lignans and Coumarins	Coumarins	494-56-4	2	89320	99503	119320	42069	32395	26315	68464	61339	73816	C18078	--
pme0137	187.07	125	188.08	C7H12N2O4	[M-H]-	N-Acetyl-L-Glutamine	Amino acids and derivatives	Amino acids and derivatives	2490-97-3	2	983920	1025300	920250	80760	62916	69447	428340	488220	426070	--	--
mws0237	187.1	125	188.105	C9H16O4	[M-H]-	Azelaic acid	Organic acids	Organic acids	123-99-9	1	1870900	1778200	1753700	771420	681020	644310	1168800	1142400	1131100	C08261	--
mws0736	189.12	86	188.116	C8H16N2O3	[M+H]+	N-Glycyl-L-leucine*	Amino acids and derivatives	Amino acids and derivatives	869-19-2	3	147750	168030	131890	115940	119930	131480	100400	67716	84394	C02155	--
mws5041	189.12	86.1	188.116	C8H16N2O3	[M+H]+	L-Glycyl-L-isoleucine*	Amino acids and derivatives	Amino acids and derivatives	19461-38-2	3	174370	141340	132580	112760	112230	113940	91702	75120	80030	--	--
pme0122	189.12	126	188.116	C8H16N2O3	[M+H]+	N6-Acetyl-L-lysine	Amino acids and derivatives	Amino acids and derivatives	692-04-6	2	56741	82509	59527	429860	356230	300980	151880	147750	140210	C02727	ko00310,ko01100
pme3388	189.13	144	188.127	C7H16N4O2	[M+H]+	Homoarginine	Amino acids and derivatives	Amino acids and derivatives	156-86-5	2	113900	121920	129830	548930	596880	569040	319910	243130	284680	C01924	--
Zmjp000182	189.13	70.07	188.127	C7H16N4O2	[M+H]+	N-Monomethyl-L-arginine	Amino acids and derivatives	Amino acids and derivatives	17035-90-4	1	1286600	1541400	1223000	4908500	5012800	5641200	2586200	2909900	2530700	C03884	--
pmf0348	187.13	97	188.141	C10H20O3	[M-H]-	2,6-Dimethyl-7-octene-2,3,6-triol	Others	Saccharides and Alcohols	73815-21-1	3	218400	258550	157670	140470	90022	93530	173310	172570	145090	--	--
Zmzp000145	189.16	84.08	188.152	C9H20N2O2	[M+H]+	Trimethyllysine	Amino acids and derivatives	Amino acids and derivatives	23284-33-5	2	140540	171870	123530	1192100	815930	684780	425290	375190	373070	C03793	ko00310,ko01100
pme0075	188.06	128	189.064	C7H11NO5	[M-H]-	N-Acetyl-L-glutamic acid	Amino acids and derivatives	Amino acids and derivatives	1188-37-0	2	58936	76541	69616	9	9	9	48331	46403	50386	C00624	ko00220,ko01100,ko01110,ko01210,ko01230
pme2244	190.09	118.07	189.07	C11H11NO2	[M+H]+	3-Indolepropionic acid	Alkaloids	Plumerane	830-96-6	2	65081	84737	76560	66500	73475	82921	56549	63642	59024	--	--
pme0278	191.1	128	190.095	C7H14N2O4	[M+H]+	2,6-Diaminooimelic acid	Organic acids	Organic acids	583-93-7	3	905450	872980	908540	27447	34605	29258	427410	440830	589740	C00666	ko00300,ko01100,ko01110,ko01230
MWSCX014	193.05	133.03	192.042	C10H8O4	[M+H]+	Scopoletin (7-Hydroxy-5-methoxycoumarin)	Lignans and Coumarins	Coumarins	92-61-5	2	56760	41041	40967	9	9	9	30093	23409	17832	C01752	ko00940,ko01110
Cmpp003619	193.05	105.07	192.042	C10H8O4	[M+H]+	6,7-Dihydroxy-4-methylcoumarin	Lignans and Coumarins	Coumarins	529-84-0	2	82714	106030	82010	184360	281420	221370	138670	78513	89572	--	--
mws0277	191.06	85	192.063	C7H12O6	[M-H]-	Quinic Acid	Organic acids	Organic acids	77-95-2	2	1092600	903680	996140	1110400	1044300	1212000	1061700	850860	991630	C00296	ko00400,ko01100
pme2743	194.08	91	193.074	C10H11NO3	[M+H]+	N-Phenylacetylglycine	Amino acids and derivatives	Amino acids and derivatives	500-98-1	3	72930	89483	69538	17367	8550.8	7692.8	46429	31564	52515	C05598	ko00360
mws1189	193.04	72.8	194.033	C6H10O7	[M-H]-	D-Galacturonic acid*	Others	Saccharides and Alcohols	685-73-4	3	121300	93809	115470	131310	97742	148100	135140	126300	111170	C00333	ko00040,ko00053,ko00520,ko01100,ko01240,ko02010
pme3705	193.04	73	194.043	C6H10O7	[M-H]-	D-Glucoronic acid*	Others	Saccharides and Alcohols	6556-12-3	2	150690	110780	83913	142620	102650	136120	121630	116190	119440	C00191	ko00040,ko00053,ko00520,ko00562,ko01100,ko01240
mws0014	193.05	134.01	194.058	C10H10O4	[M-H]-	Ferulic acid*	Phenolic acids	Phenolic acids	537-98-4	3	333080	412920	447220	83136	148740	75058	120690	162700	122450	C01494	ko00940,ko01100,ko01110
MWSmce632	195.06	93.03	194.058	C10H10O4	[M+H]+	Vanillin acetate	Phenolic acids	Phenolic acids	881-68-5	2	3513	9229.8	9387.8	27722	29253	36061	11848	12418	17233	--	--
pme0422	193.06	134	194.058	C10H10O4	[M-H]-	Isoferulic Acid*	Phenolic acids	Phenolic acids	25522-33-2	3	658540	769960	667760	216700	183650	173800	127810	218840	244550	C10470	--
MWSslk097	195.06	163.04	194.058	C10H10O4	[M+H]+	Dimethyl phthalate	Phenolic acids	Phenolic acids	131-11-3	2	36366	35931	36052	60455	76354	58342	39366	58506	42335	C11233	--
MWSmce148	193.08	161.05	194.079	C7H14O6	[M-H]-	L-Quebrachitol	Others	Saccharides and Alcohols	642-38-6	2	14174	18262	15362	15414	20985	18583	21022	13631	16032	--	--
mws2104	193.07	99.01	194.079	C7H14O6	[M-H]-	D-Pinitol	Others	Saccharides and Alcohols	10284-63-6	1	44110	58663	45825	57347	46527	56300	53666	48082	40827	C03844	--
mws2218	195.09	83.06	194.08	C8H10N4O2	[M+H]+	Caffeine	Alkaloids	Alkaloids	58-08-2	3	81955	27183	81250	138210	102980	42624	51847	46856	34806	C07481	ko00232,ko01100,ko01110
Wmln000659	193.07	101.02	194.18	C10H10O4	[M-H]-	3-Methyl-4,8-dihydroxy-3,4-dihydroisocoumarin	Phenolic acids	Phenolic acids	33788-22-6	2	73541	52791	63702	105140	123240	111860	67849	99950	95410	--	--
MWS1771	196.1	91.05	195.09	C10H13NO3	[M+H]+	L-Tyrosine methyl ester	Amino acids and derivatives	Amino acids and derivatives	1080-06-4	3	17708	14856	11569	9642.9	6457	7057	7005.8	15868	14090	C03404	--
pme0534	195.05	74.9	196.058	C6H12O7	[M-H]-	Gluconic acid	Others	Saccharides and Alcohols	526-95-4	1	8804900	9095900	9573100	1312100	1235400	1265700	6551900	6766100	7291300	C00257	ko00030,ko01100,ko01110,ko01200
pmf0319	195.07	137	196.074	C10H12O4	[M-H]-	Acetosyringone	Others	Others	2478-38-8	3	60323	41163	48690	9	9	9	32102	25915	32660	C10664	--
MWStz083	197.13	70.07	196.121	C10H16N2O2	[M+H]+	Cyclo(D-Val-L-Pro)	Amino acids and derivatives	Amino acids and derivatives	27483-18-7	3	20820	15348	14202	6156.2	7002.9	6578.7	9219.4	9705.3	7010.8	--	--
mws0027	197.05	123	198.053	C9H10O5	[M-H]-	Syringic acid	Phenolic acids	Phenolic acids	530-57-4	1	2325100	2414600	2189100	27770	22729	17861	628390	816470	742980	C10833	--
Zmzn000079	199	78.96	200.009	C4H9O7P	[M-H]-	D-Erythrose-4-phosphate	Others	Saccharides and Alcohols	585-18-2	3	19707	13540	15366	36059	30895	21434	17279	16590	15058	C00279	ko00030,ko00400,ko00710,ko00750,ko00998,ko01100,ko01110,ko01200,ko01230,ko01240
pmb2640	199.17	199.17	200.178	C12H24O2	[M-H]-	Dodecanoic acid (Lauric acid)	Lipids	Free fatty acids	143-07-7	1	63836	70597	63795	76997	76304	71241	102240	101850	91227	C02679	ko00061,ko01100,ko01110
MWSmce340	203.12	132.09	202.111	C12H14N2O	[M+H]+	L-Praziquanamine	Alkaloids	Isoquinoline alkaloids	99746-73-3	2	9	9	9	41350	46860	43223	29911	18997	22986	--	--
MWS1844	203.14	129.07	202.136	C14H18O	[M+H]+	2-Pentyl-3-phenyl-2-propenal	Others	Others	122-40-7	2	4544.5	3707.9	2102.1	1092.3	794.07	1950.1	1130.6	927.27	648.07	C12288	--
NK10251888	203.15	70.07	202.143	C8H18N4O2	[M+H]+	NG,NG-Dimethyl-L-arginine	Amino acids and derivatives	Amino acids and derivatives	30315-93-6	1	326380	373390	356460	1315400	1272400	1395700	599530	677310	706650	C03626	--
MWS5164	203.15	70.07	202.143	C8H18N4O2	[M+H]+	N,N'-Dimethylarginine;SDMA	Amino acids and derivatives	Amino acids and derivatives	30344-00-4	1	186150	271240	214410	850900	943760	938790	383300	467680	427640	--	--
mws0018	203.22	83	202.216	C10H26N4	[M+H]+	Spermine	Alkaloids	Alkaloids	71-44-3	2	41082000	36978000	36594000	38985000	37529000	39457000	36978000	35211000	36533000	C00750	ko00330,ko00410,ko00480,ko00770,ko01100,ko01240
Zmbp002538	205.1	146.06	204.09	C11H12N2O2	[M+H]+	1-Methoxy-indole-3-acetamide	Alkaloids	Plumerane	-	1	3301800	3773000	2957000	3309300	2795700	3467900	2980800	2493000	2350000	--	--
mws0282	203.08	116.05	204.09	C11H12N2O2	[M-H]-	L-Tryptophan	Amino acids and derivatives	Amino acids and derivatives	73-22-3	1	3827300	4458100	3475700	4192900	3886400	3973500	3264900	3306800	3626200	C00078	ko00260,ko00380,ko00400,ko00901,ko00966,ko00970,ko00998,ko01100,ko01110,ko01210,ko01230,ko01240
MWStz282	206.08	118.07	205.074	C11H11NO3	[M+H]+	3-Hydroxy-3-acetonyloxindole	Alkaloids	Plumerane	33417-17-3	3	90344	158850	174160	25526	21685	22660	51559	50330	62556	--	--
MWStz152	206.08	118.07	205.074	C11H11NO3	[M+H]+	2-(Acetylamino)-3-phenyl-2-propenoic acid	Alkaloids	Alkaloids	5469-45-4	3	106220	100320	110730	18752	16672	7950.5	63986	33125	43004	--	--
Lmrn003201	204.07	158.06	205.074	C11H11NO3	[M-H]-	Indole-3-lactic acid	Alkaloids	Plumerane	1821-52-9	3	95157	107000	117870	7732.9	7683.2	2365.3	39441	36977	41396	C02043	--
MWS0618	204.12	71.05	205.131	C9H19NO4	[M-H]-	Pantothenol	Others	Saccharides and Alcohols	16485-10-2	3	44389	21733	2583.1	6393.5	10352	2531.7	3035.7	4626.7	3875.5	C05944	ko00770
Lmbn013410	205.16	189.13	206.167	C14H22O	[M-H]-	2,4-Di-Tert-Butylphenol*	Phenolic acids	Phenolic acids	96-76-4	1	528160	397920	463580	509970	467680	515400	430370	465910	486930	--	--
Lmln010063	205.16	189.13	206.167	C14H22O	[M-H]-	2,6-Di-tert-butylphenol*	Phenolic acids	Phenolic acids	128-39-2	1	590760	415240	537000	572700	581530	589460	500780	542470	517480	--	--
MWS1877	205.16	133.06	206.167	C14H22O	[M-H]-	4-tert-Octylphenol	Phenolic acids	Phenolic acids	140-66-9	1	4397	2554.3	3787.6	2622	3786.1	4766.9	3010.4	5086.6	2220.1	C14205	--
MWSslk120	208.1	120.08	207.09	C11H13NO3	[M+H]+	N-Acetyl-DL-phenylalanine	Amino acids and derivatives	Amino acids and derivatives	2901-75-9	3	875660	957650	611770	10564	9835.2	10230	294680	257750	336840	--	--
mws1014	209.04	149.1	208.037	C10H8O5	[M+H]+	Fraxetin (7,8-Dihydroxy-6-methoxycoumarin)	Lignans and Coumarins	Coumarins	574-84-5	2	109540	109490	83769	17507	16036	8533.5	41864	43601	58287	C09265	--
MWSmce083	207.07	133.03	208.074	C11H12O4	[M-H]-	Ferulic acid methyl ester	Phenolic acids	Phenolic acids	2309-07-1	3	15426	12838	9358.1	6264.3	4804.7	4507.9	5585.5	6557.4	4561	--	--
Zmyn000108	209.03	85.03	210.038	C6H10O8	[M-H]-	D-Saccharic acid*	Others	Saccharides and Alcohols	87-73-0	1	3480500	4512100	4021100	46776	37841	17185	979640	1094500	1364700	C00818	ko00053,ko01100
Zmpn000199	209.03	85.03	210.038	C6H10O8	[M-H]-	D-Galactaric acid*	Others	Saccharides and Alcohols	526-99-8	1	310620	302820	465020	256620	228700	299020	416180	479640	510470	C00879	ko00053,ko01100
Hmcn000192	209.07	59.01	210.073	C7H14O7	[M-H]-	Sedoheptulose	Others	Saccharides and Alcohols	3019-74-7	3	164550	132100	173520	83869	91390	96323	155020	172240	168540	C02076	ko00710,ko01100
MWStz261	211.14	70.07	210.137	C11H18N2O2	[M+H]+	Cyclo(D-Leu-L-Pro)	Amino acids and derivatives	Amino acids and derivatives	36238-67-2	3	10508	11103	7642.5	45212	23221	25610	11090	14588	8139.2	--	--
pmb2673	210.04	135.1	211.048	C9H9NO5	[M-H]-	6-Hydroxydopaquinone	Amino acids and derivatives	Amino acids and derivatives	135791-48-9	3	8168.7	12377	6965.4	11401	8521.3	10551	5373.3	7592.1	7609.2	--	--
pmb2507	213.1	97	214.024	C5H11O7P	[M-H]-	2-Deoxyribose-1-phosphate	Nucleotides and derivatives	Nucleotides and derivatives	17210-42-3	3	85072	81568	103390	19044	10527	18531	66813	90913	90217	C00672	ko00030,ko00240,ko01100
pme0170	217.13	158	216.122	C8H16N4O3	[M+H]+	N-Acetyl-L-Arginine	Amino acids and derivatives	Amino acids and derivatives	155-84-0	2	72213	113500	82925	21392	10822	19132	44034	42122	42572	--	--
MWS1900	215.13	153.13	216.136	C11H20O4	[M-H]-	Undecanedioic acid	Lipids	Free fatty acids	1852-04-6	1	35252	28743	32990	89625	92521	96350	47584	48646	48961	--	--
mws5045	215.17	169.16	216.173	C12H24O3	[M-H]-	12-Hydroxydodecanoic acid	Lipids	Free fatty acids	505-95-3	3	1376.4	1318.1	1042.8	615.09	1407.4	2176.7	8434.2	4970.1	6832.9	C08317	--
Smjp001258	219.11	132.08	218.105	C12H14N2O2	[M+H]+	Abrine	Alkaloids	Plumerane	526-31-8	3	1025.6	1008.8	1818.3	43574	26380	32687	6456.4	9313	13005	C02983	--
mws0677	219.11	160	218.106	C12H14N2O2	[M+H]+	N-Acetyl-5-hydroxytryptamine	Alkaloids	Plumerane	1210-83-9	3	157600	191650	106120	204770	185890	213640	120470	121000	117720	C00978	ko00380,ko01100,ko01110
MWSmce257	218.11	88.04	219.111	C9H17NO5	[M-H]-	D-Pantothenic Acid	Others	Vitamin	79-83-4	1	1727900	2165100	2032500	918580	877310	888850	1248400	1043600	1129200	C00864	ko00410,ko00770,ko01100,ko01110,ko01240
pme1228	221.09	204	220.085	C11H12N2O3	[M+H]+	5-Hydroxy-L-tryptophan	Amino acids and derivatives	Amino acids and derivatives	56-69-9	3	71834	103600	82371	54164	54987	68545	90696	73713	71413	C00643	ko00380,ko01100
Hmyp002656	222.08	130.06	221.068	C11H11NO4	[M+H]+	Methyl dioxindole-3-acetate	Alkaloids	Plumerane	57061-18-4	3	14214	12253	15912	73512	76953	86653	38802	27998	19973	--	--
mws2608	222.1	84.05	221.09	C8H15NO6	[M+H]+	N-Acetyl-D-galactosamine	Others	Saccharides and Alcohols	1811-31-0	3	857960	942950	971370	1016500	1035900	864090	933730	867190	864090	C01132	ko00052,ko01100
mws4174	222.1	138	221.09	C8H15NO6	[M+H]+	N-Acetyl-D-mannosamine	Others	Saccharides and Alcohols	7772-94-3	3	31803	36778	28705	20995	9	9	17214	23404	25086	C00645	ko00520,ko01100
pme2755	222	144	221.09	C8H15NO6	[M+H]+	N-Acetyl-D-glucosamine	Others	Saccharides and Alcohols	7512-17-6	3	1355900	1269900	1178600	1514700	1285200	1271600	1039000	1128300	1040400	C00140	ko00520,ko01100,ko02010
mws5042	223.11	120.09	222.1	C11H14N2O3	[M+H]+	L-Glycyl-L-phenylalanine	Amino acids and derivatives	Amino acids and derivatives	721-66-4	2	306270	344590	349690	270610	231300	227080	211560	235460	202880	--	--
MWS4296	223.11	120.08	222.1	C11H14N2O3	[M+H]+	Glycylphenylalanine	Amino acids and derivatives	Amino acids and derivatives	3321-03-7	1	246490	305710	276490	199360	218940	204400	166260	177500	160670	--	--
mws0520	224.09	136	223.084	C11H13NO4	[M+H]+	N-Acetyl-L-tyrosine	Amino acids and derivatives	Amino acids and derivatives	537-55-3	3	109410	129660	102270	9	9	9	55272	45183	53315	--	--
Lmdp002381	227.09	149.06	226.084	C11H14O5	[M+H]+	Genipin	Terpenoids	Monoterpenoids	6902-77-8	2	1284600	1327500	1326300	23456	25909	20652	714040	675850	583820	C09780	--
pmn001684	225.11	147.08	226.121	C12H18O4	[M-H]-	Tuberonic Acid	Organic acids	Organic acids	124649-26-9	1	54380	63104	45805	1732.2	2866.2	3413.2	30372	27158	37474	--	--
Lmqp003432	227.16	121.1	226.157	C13H22O3	[M+H]+	6,9-Dihydroxy-7-megastigmen-3-one	Terpenoids	Sesquiterpenoids	-	2	687350	510480	551010	19342	22234	16152	340890	237700	294520	--	--
pme1194	228.1	112	227.091	C9H13N3O4	[M+H]+	2'-Deoxycytidine	Nucleotides and derivatives	Nucleotides and derivatives	951-77-9	3	9177.6	8939.3	7247	2282.8	3942.2	2303.5	9379.7	8267.2	4919.5	C00881	ko00240,ko01100,ko02010
Lmhp001461	229.15	70.07	228.147	C11H20N2O3	[M+H]+	L-Prolyl-L-Leucine	Amino acids and derivatives	Amino acids and derivatives	52899-07-7	2	308700	374690	298220	63727	52326	60752	105340	119110	120470	--	--
mws0119	227.2	227.2	228.209	C14H28O2	[M-H]-	Myristic Acid	Lipids	Free fatty acids	544-63-8	2	7945700	8001200	7565900	7534600	6953300	6451600	14851000	14569000	13865000	C06424	ko00061,ko01100
mws0474	229.14	211	230.152	C12H22O4	[M-H]-	Dodecanedioic aicd	Lipids	Free fatty acids	693-23-2	3	2016.4	2014.9	947.89	4284.1	3446.2	3551.7	2131.8	2734.6	1778.4	C02678	--
pmb0962	235.1	118.3	234.158	C10H22N2O4	[M+H]+	L-Lysine-Butanoic Acid	Amino acids and derivatives	Amino acids and derivatives	80407-71-2	3	134450	183550	304480	17871	20513	7527.5	52015	118170	93877	--	--
ML10174588	233.16	233.16	234.162	C15H22O2	[M-H]-	Confertifoline	Terpenoids	Sesquiterpenoids	1811-23-0	2	2041300	2172600	2181000	2306300	2258000	2187200	2018400	2016500	1886200	C09376	--
mws4176	237.12	120.09	236.116	C12H16N2O3	[M+H]+	L-Alanyl-L-Phenylalanine	Amino acids and derivatives	Amino acids and derivatives	3061-90-3	2	24155	23120	29323	24294	34730	32058	20684	25234	34722	--	--
Lmhn003240	237.04	121.03	238.048	C11H10O6	[M-H]-	Benzoylmalic acid	Phenolic acids	Phenolic acids	22138-51-8	1	9771100	9113300	9114200	11846000	13513000	11580000	9186200	7881500	8454700	--	--
pme0428	237.08	103	238.084	C12H14O5	[M-H]-	3,4,5-Trimethoxycinnamic acid	Phenolic acids	Phenolic acids	90-50-6	3	3329.5	1115.6	416.88	106810	93536	89140	32740	21929	22725	--	--
pmp000476	240.2	57.1	239.189	C14H25NO2	[M+H]+	N-Isobutyl-4,5-epoxy-2E-decaenamide	Alkaloids	Alkaloids	-	3	1964.4	2173	3828.8	3401.9	4630.7	4351.6	3642.8	4442.7	4454.9	--	--
mws0221	241.03	152	240.024	C6H12N2O4S2	[M+H]+	L-Cystine	Amino acids and derivatives	Amino acids and derivatives	56-89-3	3	6494.3	8003.6	10516	9582.1	4862.1	13543	6293.7	7437.6	12664	C00491	ko00270,ko01100,ko02010
Zmdn011161	239.07	223.03	240.079	C15H12O3	[M-H]-	Chrysophanol-9-anthrone	Quinones	Anthraquinone	491-58-7	3	396940	455360	510110	529050	722590	514090	2181200	3279900	2627700	C10314	--
Lmzn001925	239.09	195.1	240.1	C12H16O5	[M-H]-	3,4'-Dihydroxy-3'-methoxybenzenepentanoic acid	Phenolic acids	Phenolic acids	-	1	12626	25711	23513	9	9	9	10680	4491.3	7924.8	--	--
MWS0552	239.2	223.03	240.209	C15H28O2	[M-H]-	Cis-10-Pentadecenoic Acid(C15: 1)	Lipids	Free fatty acids	84743-29-3	2	317500	338770	413560	462300	600980	431790	1755900	2500100	2186500	--	--
pme2827	239	223	240.245	C16H32O	[M-H]-	Palmitaldehyde	Lipids	Free fatty acids	629-80-1	3	6522700	7191800	6201600	11154000	11598000	9587700	4718200	4398600	3990300	C00517	ko00071
MWS2910	242.11	126.07	241.106	C10H15N3O4	[M+H]+	5-Methyl-2'-Deoxycytidine	Nucleotides and derivatives	Nucleotides and derivatives	838-07-3	3	11075	11165	10603	4217.7	6244.8	2089.7	1996.4	3538.5	4201.8	C03592	--
mws1383	243.09	145	242.08	C12H10N4O2	[M+H]+	Lumichrome	Alkaloids	Alkaloids	1086-80-2	3	8883.1	8684	8744.5	17019	8333.3	21008	17350	9545	8604.8	C01727	ko00740
pme0264	243.1	127	242.09	C10H14N2O5	[M+H]+	Thymidine	Nucleotides and derivatives	Nucleotides and derivatives	50-89-5	3	31122	27102	40514	15545	10427	16104	14637	12028	14192	C00214	ko00240,ko01100
mws0359	241.22	241.22	242.225	C15H30O2	[M-H]-	Pentadecanoic Acid	Lipids	Free fatty acids	1002-84-2	2	296010	267580	254680	484920	370270	438290	340390	354830	386790	C16537	--
MWS2430	241.22	241.21	242.225	C15H30O2	[M-H]-	13-methylmyristic acid	Lipids	Free fatty acids	2485-71-4	1	286300	263720	284170	505300	478910	445000	357430	356550	339500	--	--
pme3732	244.09	112	243.086	C9H13N3O5	[M+H]+	Cytidine	Nucleotides and derivatives	Nucleotides and derivatives	65-46-3	3	425830	397170	375700	183020	191600	116340	224150	262740	286840	C00475	ko00240,ko01100,ko02010
ML10180524	244.09	112.05	243.086	C9H13N3O5	[M+H]+	Cytarabine	Nucleotides and derivatives	Nucleotides and derivatives	147-94-4	3	468530	511700	506470	161970	193380	149260	156670	182580	171500	C02961	--
mws0248	243.06	110	244.07	C9H12N2O6	[M-H]-	Uridine	Nucleotides and derivatives	Nucleotides and derivatives	58-96-8	1	2550600	2371300	2467000	1183800	1535400	1380900	1883200	1376500	1135300	C00299	ko00240,ko01100,ko02010
mws0976	243.06	153	244.07	C9H12N2O6	[M-H]-	β-Pseudouridine	Nucleotides and derivatives	Nucleotides and derivatives	1445-07-4	3	121760	154260	131930	88120	91944	101840	67855	87882	64628	C02067	ko00240,ko01100
MWSmce295	245.07	113.03	244.07	C9H12N2O6	[M+H]+	1-beta-D-Arabinofuranosyluracil	Nucleotides and derivatives	Nucleotides and derivatives	3083-77-0	2	793510	744330	776940	623500	604490	657250	632520	681280	607870	C16908	--
pme2266	245.1	227	244.088	C10H16N2O3S	[M+H]+	Biotin	Others	Vitamin	58-85-5	2	46288	60306	42030	48536	41464	45223	45767	38400	44544	C00120	ko00780,ko01100,ko01240,ko02010
MWStz255	245.13	120.08	244.121	C14H16N2O2	[M+H]+	Cyclo(Pro-Phe)	Amino acids and derivatives	Amino acids and derivatives	3705-26-8	2	42068	36976	30727	40410	25499	39232	42771	33733	23634	C11847	--
MWStz205	245.13	120.08	244.121	C14H16N2O2	[M+H]+	Cyclo(D-Phe-L-Pro)	Amino acids and derivatives	Amino acids and derivatives	26488-24-4	2	30710	40315	28416	29782	29508	32234	39929	23916	19171	--	--
MWS5231	243.16	181.16	244.167	C13H24O4	[M-H]-	Tridecanedioic acid	Lipids	Free fatty acids	505-52-2	1	222320	209930	219960	337840	306000	319120	295810	264580	250970	--	--
Lmhp002031	245.18	86.1	244.179	C12H24N2O3	[M+H]+	L-Leucyl-L-Leucine	Amino acids and derivatives	Amino acids and derivatives	3303-31-9	3	9150.1	11886	15829	16213	9815.1	8737.5	6709.8	5009.9	4539.5	--	--
pmb2591	245.09	203.2	246.1	C13H14N2O3	[M-H]-	N-Acetyl-L-Tryptophan	Amino acids and derivatives	Amino acids and derivatives	1218-34-4	1	1549800	1572700	1325600	53509	67170	62846	501020	541180	468930	--	--
mws0124	247.11	130	246.1	C13H14N2O3	[M+H]+	N-(3-Indolylacetyl)-L-alanine	Amino acids and derivatives	Amino acids and derivatives	57105-39-2	2	161010	215180	212270	7079.2	8397.2	9231	101840	86357	85031	--	--
Lmrj002087	247.13	86.09	246.121	C10H18N2O5	[M+H]+	L-Isoleucyl-L-Aspartate	Amino acids and derivatives	Amino acids and derivatives	-	1	172220	182590	120040	48711	56145	62756	95993	78684	65900	--	--
Zmdp001647	247.13	184.1	246.122	C10H18N2O5	[M+H]+	γ-Glutamyl-L-valine	Amino acids and derivatives	Amino acids and derivatives	-	1	45534	60453	58405	27769	23153	31019	36690	31686	34976	--	--
Smjp001498	247.14	146.06	246.136	C14H18N2O2	[M+H]+	Hypaphorine	Alkaloids	Plumerane	487-58-1	1	9	9	9	22265000	22654000	21595000	13267000	12569000	11225000	C09213	--
Lmhp002772	249.16	147.04	248.152	C14H20N2O2	[M+H]+	p-Coumaroylcadaverine	Alkaloids	Phenolamine	-	2	9	9	9	849590	817710	849100	468710	474680	458100	--	--
Lmhp002153	251.14	147.04	250.132	C13H18N2O3	[M+H]+	N-p-Coumaroylhydroxyputrescine	Alkaloids	Phenolamine	-	3	23650	19060	28785	9	9	9	22209	19729	17796	--	--
pme3961	252.11	136	251.102	C10H13N5O3	[M+H]+	2'-Deoxyadenosine	Nucleotides and derivatives	Nucleotides and derivatives	958-09-8	2	188050	244220	231640	70145	42496	52834	119640	99583	96247	C00559	ko00230,ko01100,ko02010
Lmyp009668	253.05	225.05	252.042	C15H8O4	[M+H]+	Anthraquinone-2-carboxylic acid	Quinones	Anthraquinone	-	3	4343.2	5283.7	3868.1	4642.9	3720.3	5287.6	4656.8	3578.8	2952.8	--	--
pme2776	253.09	137	252.086	C10H12N4O4	[M+H]+	2'-Deoxyinosine	Nucleotides and derivatives	Nucleotides and derivatives	890-38-0	3	9023.2	14463	16404	5377.1	6304.4	4675.3	12470	8626.1	6350.8	C05512	ko00230,ko01100,ko02010
Lmhn003373	253.04	137.02	254.043	C11H10O7	[M-H]-	4-Hydroxybenzoylmalic acid	Phenolic acids	Phenolic acids	-	3	379220	431000	346390	160020	371150	310740	293650	289220	294060	--	--
Hmlp005443	255.07	137.02	254.058	C15H10O4	[M+H]+	6,7-Dihydroxyflavone	Flavonoids	Flavones	38183-04-9	1	5462800	6555800	5198100	9	9	9	3839400	3209200	3266500	--	--
MWSHY0147	255.07	199.08	254.058	C15H10O4	[M+H]+	Daidzein	Flavonoids	Isoflavones	486-66-8	1	10967000	12723000	10292000	4810.9	1577.7	1985.4	7515500	6764600	7034600	C10208	ko00943,ko01100,ko01110
mws0361	253.22	235.19	254.225	C16H30O2	[M-H]-	Palmitoleic Acid	Lipids	Free fatty acids	373-49-9	2	9866	10206	9704	7450.4	7557.4	6693.6	16023	14838	14224	C08362	ko00061
Lmdn007639	255.07	119.05	256.074	C15H12O4	[M-H]-	3,9-Dihydroxypterocarpan	Flavonoids	Isoflavones	61135-91-9	3	63372	92351	71879	9	9	9	20677	15116	15272	C04271	ko00943,ko01110
Lmmp007480	257.08	137.02	256.074	C15H12O4	[M+H]+	2,4,4'-trihydroxychalcone	Flavonoids	Chalcones	-	3	32453	52323	43833	9	9	9	7223.3	9761.3	11381	--	--
MWSHY0037	257.08	137.02	256.074	C15H12O4	[M+H]+	Isoliquiritigenin	Flavonoids	Chalcones	961-29-5	3	29531	58927	39302	9	9	9	6032.4	6977.6	8198.4	C08650	ko00941,ko01100,ko01110
mws0902	255.07	135	256.074	C15H12O4	[M-H]-	Liquiritigenin	Flavonoids	Flavanones	578-86-9	1	55102	59595	53408	9	9	9	27755	24865	21318	C09762	ko00941,ko00943,ko01100,ko01110
pma3101	256.08	124.1	256.082	C11H14NO6+	[M]+	Nicotinate D-ribonucleoside	Others	Vitamin	17720-18-2	3	639780	663410	593760	273690	248610	233430	403140	377240	343020	C05841	ko00760,ko01100
mws1488	255.23	237.22	256.24	C16H32O2	[M-H]-	Palmitic acid	Lipids	Free fatty acids	57-10-3	2	31487	29537	27708	28015	29641	29449	30975	26792	29177	C00249	ko00061,ko00062,ko00071,ko00073,ko01040,ko01100,ko01212
mws0120	258.11	104.11	257.103	C8H20NO6P	[M+H]+	Choline Alfoscerate	Lipids	PC	28319-77-9	1	9121200	9202300	8299000	7559600	7461100	6833000	8841800	9179400	9437900	C00670	ko00564,ko00565
pme1187	257.08	124	258.085	C10H14N2O6	[M-H]-	5-Methyluridine	Nucleotides and derivatives	Nucleotides and derivatives	1463-10-1	1	13698	14660	10933	54270	60559	45818	21196	26574	21914	--	--
MWSslk133	257.18	195.18	258.183	C14H26O4	[M-H]-	1,14-Tetradecanedioic Acid	Lipids	Free fatty acids	821-38-5	3	9614.1	6724.9	7924.5	13703	12353	14074	14618	15806	10858	--	--
Zmyn000110	258.04	78.96	259.046	C6H14NO8P	[M-H]-	D-Glucosamine 1-phosphate	Others	Saccharides and Alcohols	2152-75-2	3	16934	19593	10875	7335.5	3447.6	7689.4	12764	15819	12749	C06156	ko00520,ko01100
mws0866	259.02	97	260.03	C6H13O9P	[M-H]-	D-Glucose 6-phosphate*	Others	Saccharides and Alcohols	56-73-5	3	12490	12021	6831.9	26389	19120	27180	16736	19685	24546	C00092	ko00500,ko00524,ko00562,ko00998,ko01100,ko01110
MWS2442	259.02	96.97	260.03	C6H13O9P	[M-H]-	D-Fructose 6-Phosphate	Others	Saccharides and Alcohols	643-13-0	3	13947	17570	14231	29721	22694	22077	21595	15963	19219	C00085	ko00052,ko00500,ko00710,ko01100,ko01110,ko01200
mws1090	259.02	97	260.03	C6H13O9P	[M-H]-	Glucose-1-phosphate*	Others	Saccharides and Alcohols	59-56-3	3	9459.5	11186	10340	17491	24560	23304	11570	10908	8795.8	C00103	ko00010,ko00040,ko00052,ko00500,ko00520,ko00523,ko00561,ko01100,ko01110,ko01240
Zmdp002216	261.14	86.1	260.137	C11H20N2O5	[M+H]+	L-γ-Glutamyl-L-leucine	Amino acids and derivatives	Amino acids and derivatives	2566-39-4	1	197310	290650	229720	39252	25759	22985	107380	119940	108670	--	--
pmp000626	261.16	243.15	260.152	C15H20N2O2	[M+H]+	Baptifoline	Alkaloids	Quinorisidine alkaloids	732-50-3	3	1165200	971060	1198300	1561900	1174400	1118300	1123600	798090	1302500	C10755	--
pmp000628	261.16	243.15	260.152	C15H20N2O2	[M+H]+	9α-Hydroxysophoramine	Alkaloids	Quinorisidine alkaloids	-	3	280440	268470	270180	9	9	9	138820	100970	122180	--	--
MWS4309	262.12	188.07	261.111	C13H15N3O3	[M+H]+	Glycyl-tryptophan	Amino acids and derivatives	Amino acids and derivatives	2390-74-1	1	267380	258140	244270	222770	177900	223640	178210	161750	155170	--	--
Lmhp001732	263.13	70.07	262.132	C14H18N2O3	[M+H]+	L-Prolyl-L-Phenylalanine	Amino acids and derivatives	Amino acids and derivatives	13589-02-1	2	23392	31884	35042	8564.6	7586.5	7614.7	11702	13815	15794	--	--
Lmhp002001	265.15	72.08	264.147	C14H20N2O3	[M+H]+	L-Valyl-L-Phenylalanine	Amino acids and derivatives	Amino acids and derivatives	3918-92-1	3	6031.4	7715.5	4419	9414.3	6907.9	5542.8	4061.5	5876.2	5188.1	--	--
Lmlp003161	265.15	177.06	264.147	C14H20N2O3	[M+H]+	N-Feruloylputrescine	Alkaloids	Phenolamine	501-13-3	3	10012	11292	9903.4	9	9	9	7400.9	4409.5	5279.6	C10497	ko00330,ko01100
Zmjp000966	268.11	136.06	267.097	C10H13N5O4	[M+H]+	Vidarabine	Others	Others	5536-17-4	1	4539600	4681300	4026100	1650800	1660400	1474900	2502100	2257100	2056300	--	--
pme1184	268.1	152	267.097	C10H13N5O4	[M+H]+	2'-Deoxyguanosine	Nucleotides and derivatives	Nucleotides and derivatives	961-07-9	3	19197	24067	17120	13413	8515.2	14993	11618	12466	9245.2	C00330	ko00230,ko01100,ko02010
pme0230	268.1	136.06	267.097	C10H13N5O4	[M+H]+	Adenosine	Nucleotides and derivatives	Nucleotides and derivatives	58-61-7	1	4179800	4311500	3621500	1270900	1482400	1432800	2767600	2202100	1804500	C00212	ko00230,ko01100,ko02010
MWS20177	267.03	223.04	268.037	C15H8O5	[M-H]-	5-hydroxy-anthraquinone-2-carboxylic acid	Quinones	Anthraquinone	-	2	8863.6	7255.8	8106.5	36945	34179	28239	19486	14824	12315	--	--
pme2890	269.06	136	268.055	C8H16N2O4S2	[M+H]+	L-Homocystine	Amino acids and derivatives	Amino acids and derivatives	626-72-2	2	22618	26721	30501	5419.5	19275	22787	142660	156310	157500	C01817	ko00270
MWSHY0032	269.08	213.09	268.074	C16H12O4	[M+H]+	Formononetin (7-Hydroxy-4'-methoxyisoflavone)	Flavonoids	Isoflavones	485-72-3	3	11001	12573	10211	15032	28625	18295	10050	8407.9	6711.3	C00858	ko00943,ko01100,ko01110
mws1060	267.07	135	268.081	C10H12N4O5	[M-H]-	9-(Arabinosyl)hypoxanthine	Nucleotides and derivatives	Nucleotides and derivatives	7013-16-3	1	238490	440810	262280	59286	61363	41651	159410	172640	173440	--	--
pme1119	269.09	137	268.081	C10H12N4O5	[M+H]+	Inosine	Nucleotides and derivatives	Nucleotides and derivatives	58-63-9	3	38652	30016	35257	14355	1969.5	7428.5	252190	259920	221570	C00294	ko00230,ko01100,ko02010
MWS20151	271.06	153.02	270.053	C15H10O5	[M+H]+	Apigenin	Flavonoids	Flavones	520-36-5	2	3094800	4113400	2861600	9	9	9	2378400	2103900	1943600	C01477	ko00941,ko00943,ko00944,ko01100,ko01110
pme3261	271.06	215	270.053	C15H10O5	[M+H]+	6-Hydroxydaidzein	Flavonoids	Isoflavones	17817-31-1	2	44356	60582	37233	9	9	9	18808	15685	16258	C14314	ko00943,ko01110
mws0912	271.06	201	270.053	C15H10O5	[M+H]+	2'-Hydroxydaidzein	Flavonoids	Isoflavones	7678-85-5	3	63064	42939	23741	9	9	9	19252	19274	14331	C02495	ko00943,ko01110
MWSHY0012	271.06	215.07	270.053	C15H10O5	[M+H]+	Genistein	Flavonoids	Isoflavones	446-72-0	1	3784800	5213000	3597400	7016.2	3745.8	2012	2744000	2544900	2069400	C06563	ko00943,ko01100,ko01110
pmp000344	271.06	243.06	270.053	C15H10O5	[M+H]+	3',4',7-Trihydroxyflavone	Flavonoids	Flavones	2150-11-0	2	2894400	3579900	2503400	5195.8	2979.3	2531.5	2023000	1720800	1685200	--	--
mws0905	269.08	209	270.089	C16H14O4	[M-H]-	Medicarpin	Phenolic acids	Phenolic acids	32383-76-9	2	9	9	9	2450.9	7394.7	1787.1	1065.8	1160.2	1157.6	C10503	ko00943,ko01100,ko01110
mws4067	271.1	166.9	270.089	C16H14O4	[M+H]+	Isomedicarpin	Flavonoids	Isoflavones	74560-05-7	3	2489.8	6056	2648.8	9	9	9	2804	2651	2484.6	--	--
MWS20159	271.12	91.05	270.11	C13H18O6	[M+H]+	Phenyl-β-D-glucopyranoside	Others	Others	-	3	18018	12390	23756	9	9	9	15544	5674.2	13443	--	--
mws0362	269.25	269.24	270.256	C17H34O2	[M-H]-	Heptadecanoic acid	Lipids	Free fatty acids	506-12-7	2	16935	15739	11741	24611	19338	18898	23032	21920	26561	--	--
Lmxn015337	269.25	251.24	270.256	C17H34O2	[M-H]-	Methyl palmitate	Lipids	Free fatty acids	112-39-0	3	5068.4	4274.3	2139.4	2998.1	3419.7	3586.5	2614.1	2745.3	1367.5	C16995	--
pmf0293	269.29	209.2	270.292	C18H38O	[M-H]-	1-Octadecanol	Lipids	Free fatty acids	112-92-5	3	58927	52982	56478	48204	52190	51571	58903	49294	44307	--	--
pme3475	273.08	153	272.068	C15H12O5	[M+H]+	Butin	Flavonoids	Flavanones	492-14-8	3	360920	462100	409560	8313.5	4586.7	7548	246640	239810	255780	C09614	ko00941
mws1173	271.06	242.7	272.068	C15H12O5	[M-H]-	Garbanzol	Flavonoids	Flavonols	1226-22-8	3	62042	59370	63131	9	9	9	47114	33092	32216	C09751	ko00941
MWSHY0137	273.08	153.02	272.068	C15H12O5	[M+H]+	Naringenin (5,7,4'-Trihydroxyflavanone)	Flavonoids	Flavanones	480-41-1	2	328180	437320	324920	4759.1	5403.4	6188.9	196140	238110	206170	C00509	ko00941,ko00943,ko01100,ko01110
Lmjp005656	273.08	217.01	272.068	C15H12O5	[M+H]+	3,8-Dihydroxydehydroiso-α-lapachone	Quinones	Quinones	-	2	60626	72033	49767	9	9	9	44841	36454	34230	--	--
Lmmn003323	271.23	225.22	272.235	C16H32O3	[M-H]-	2-Hydroxyhexadecanoic acid	Organic acids	Organic acids	764-67-0	1	5565100	5926600	6353900	7458200	6888200	6587100	3908400	4952200	4184800	--	--
mws1422	275.09	107	274.084	C15H14O5	[M+H]+	Epiafzelechin	Flavonoids	Flavanols	24808-04-6	3	46363	55081	91560	9	9	9	16290	22313	23140	C12128	ko00941,ko01110
pmb1574	277.2	93	276.209	C18H28O2	[M+H]+	9,12-Octadecadien-6-Ynoic Acid	Lipids	Free fatty acids	61481-29-6	3	81113	73141	86688	2485.1	2973.7	4859.6	50773	42842	43414	--	--
Lmxp011770	279.16	149.02	278.152	C16H22O4	[M+H]+	Diisobutyl phthalate*	Phenolic acids	Phenolic acids	84-69-5	1	13711000	12349000	10172000	7210800	5034800	8735000	11285000	5024100	5916900	C15205	--
Lmlp012720	279.16	149.02	278.152	C16H22O4	[M+H]+	Dibutyl phthalate*	Phenolic acids	Phenolic acids	84-74-2	1	13591000	12165000	10493000	7523400	5252200	8749100	11045000	4923700	5706600	C14214	--
MWSmce341	279.16	149.03	278.152	C16H22O4	[M+H]+	Butyl isobutyl phthalate	Phenolic acids	Phenolic acids	17851-53-5	2	13991000	11730000	9973000	6949300	5072800	8498200	11108000	4986200	5425400	--	--
MWSmce692	277.22	59.01	278.225	C18H30O2	[M-H]-	γ-Linolenic Acid	Lipids	Free fatty acids	506-26-3	1	272630	289750	286020	37283	36375	37300	200110	180950	168350	C06426	ko00591,ko01040,ko01100
pmb1650	279.2	149.4	278.225	C18H30O2	[M+H]+	Octadeca-11E,13E,15Z-trienoic acid	Lipids	Free fatty acids	25575-00-2	3	7486400	6897500	5805600	3838000	2652300	4766800	5744200	3006000	3252400	--	--
Lmbn005923	277.22	59.01	278.225	C18H30O2	[M-H]-	Crepenynic acid	Lipids	Free fatty acids	2277-31-8	2	272970	283640	287970	33083	33893	36063	186670	173440	176120	C07289	ko00591
pmb0889	279.23	95.1	278.225	C18H30O2	[M+H]+	Punicic acid (9Z,11E,13Z-octadecatrienoic acid)	Lipids	Free fatty acids	544-72-9	3	2935100	2450700	2454700	246360	200780	316730	1436200	802290	863520	C08364	--
mws0629	281.11	166	280.106	C13H16N2O5	[M+H]+	L-Aspartyl-L-Phenylalanine	Amino acids and derivatives	Amino acids and derivatives	13433-09-5	3	81600	96404	79267	48987	59422	49916	65057	38743	43962	--	--
Lmbp010382	281.12	91.05	280.11	C18H16O3	[M+H]+	6-Methoxy-2-(2-phenylethyl)chromone	Others	Others	84294-89-3	2	19835	15934	24886	25353	20360	17753	7756.6	9775.6	5428.6	--	--
Zmgp004297	281.15	107.05	280.146	C19H20O2	[M+H]+	1-phenyl-7-(4-hydroxyphenyl)-4-ene-3-heptanone	Others	Others	-	2	227900	167390	223900	222660	205570	209940	97935	81074	79922	--	--
mws1491	279.23	279.23	280.24	C18H32O2	[M-H]-	Linoleic acid	Lipids	Free fatty acids	60-33-3	1	58259000	62066000	61875000	28389000	32266000	30864000	44876000	39504000	42387000	C01595	ko00591,ko01040,ko01100
Lmbn006152	279.23	59.01	280.24	C18H32O2	[M-H]-	(9Z,11E)-Octadecadienoic acid	Lipids	Free fatty acids	2540-56-9	1	38375	43017	29392	21475	32551	24669	27349	27127	32750	C04056	ko00591
Hmhp001812	282.12	136.06	281.112	C11H15N5O4	[M+H]+	2'-O-Methyladenosine	Nucleotides and derivatives	Nucleotides and derivatives	2140-79-6	1	91328	89548	93936	40243	33675	38794	56557	47158	60372	--	--
MWS4354	282.12	150.08	281.112	C11H15N5O4	[M+H]+	N6-methyladenosine	Nucleotides and derivatives	Nucleotides and derivatives	1867-73-8	2	52401	46591	34014	171540	180900	159820	57597	75896	70504	--	--
MWSmce520	281.25	155.09	282.256	C18H34O2	[M-H]-	Petroselinic acid	Lipids	Free fatty acids	593-39-5	3	2580	1947.9	2280.6	1531.9	1457.2	1888	2795	2510.6	1799.7	C08363	--
mws2623	281.25	281.25	282.256	C18H34O2	[M-H]-	11-Octadecanoic acid(Vaccenic acid)	Lipids	Free fatty acids	506-17-2	1	20686000	18973000	22202000	21273000	22013000	19034000	23143000	21069000	21700000	C21944	--
pme1178	284.1	152	283.092	C10H13N5O5	[M+H]+	Guanosine	Nucleotides and derivatives	Nucleotides and derivatives	118-00-3	1	3858100	4120300	3683700	2193400	2185200	1988600	2690800	2588800	2226900	C00387	ko00230,ko01100,ko02010
pmp000416	285.08	229.08	284.068	C16H12O5	[M+H]+	3'-Methoxydaidzein	Flavonoids	Isoflavones	21913-98-4	1	9	9	9	211600	186810	211990	65987	64397	45502	--	--
Hmlp005624	285.08	270.05	284.068	C16H12O5	[M+H]+	3',7-dihydroxy-4'-methoxyflavone	Flavonoids	Flavones	-	1	2158500	3194600	2476600	9	9	9	1744000	1356100	1194600	--	--
pme3250	285.08	270	284.068	C16H12O5	[M+H]+	Biochanin A	Flavonoids	Isoflavones	491-80-5	1	9	9	9	247180	243010	305690	74010	73419	64907	C00814	ko00943,ko01100,ko01110
MWSHY0146	285.08	242.06	284.068	C16H12O5	[M+H]+	Glycitein	Flavonoids	Isoflavones	40957-83-3	1	221660	351910	300180	9	9	9	157040	136430	117340	C14536	ko00943,ko01110
MWSHY0110	285.08	225.06	284.068	C16H12O5	[M+H]+	Calycosin	Flavonoids	Isoflavones	20575-57-9	1	333820	575760	390110	9	9	9	232760	229930	200260	C01562	ko00943,ko01110
MWSHY0114	285.08	242.06	284.068	C16H12O5	[M+H]+	Acacetin	Flavonoids	Flavones	480-44-4	2	9	9	9	84725	59512	76734	25908	19396	19802	C01470	ko00944
mws1177	283.06	253.8	284.068	C16H12O5	[M-H]-	Maackiain	Flavonoids	Isoflavones	2035-15-6	3	9	9	9	2554.1	3388.1	677.33	1188	546.36	928.11	C10502	ko00943
Zmhn003059	283.06	240.04	284.069	C16H12O5	[M-H]-	Emodin-1-methyl ether	Quinones	Anthraquinone	-	2	9	9	9	28365	23217	29766	10938	12412	9820.2	--	--
mws0668	283.07	151	284.076	C10H12N4O6	[M-H]-	Xanthosine	Nucleotides and derivatives	Nucleotides and derivatives	146-80-5	1	4669400	4536100	4488700	19732000	20239000	20226000	9891600	9604700	8722500	C01762	ko00230,ko00232,ko01100,ko01110,ko02010
Lmmp004504	287.06	153.02	286.047	C15H10O6	[M+H]+	2'-Hydroxygenistein	Flavonoids	Isoflavones	1156-78-1	2	9249.5	3481.3	4406.4	9	9	9	4776	4109.7	3506.2	C12134	ko00943
MWSslk132	285.21	223.21	286.214	C16H30O4	[M-H]-	Hexadecanedioic acid	Lipids	Free fatty acids	505-54-4	3	21198	18272	16310	19565	18718	19297	21153	19136	17719	C19615	ko00073,ko01100
Zmyn005252	285.24	239.24	286.251	C17H34O3	[M-H]-	3-Hydroxy-palmitic acid methyl ester	Lipids	Free fatty acids	51883-36-4	2	42923	49004	36891	271970	197430	223090	124270	132230	130580	C11849	--
Zmpn002440	287.06	135.05	288.063	C15H12O6	[M-H]-	3,4,2',4',6'-Pentahydroxychalcone	Flavonoids	Chalcones	14917-41-0	3	5063.3	5316.7	5440.9	9	9	9	4039.7	3926.2	1428.5	C15525	ko00941,ko01100
Lmdp003110	289.07	243.07	288.063	C15H12O6	[M+H]+	2,6,7,4'-Tetrahydroxyisoflavanone	Flavonoids	Dihydroisoflavones	-	1	1397400	1069700	1124100	11509	9172.3	9090.4	750600	573890	531690	C16233	ko00943,ko01110
Lmdn006025	287.06	125.02	288.063	C15H12O6	[M-H]-	2-Hydroxy-2,3-dihydrogenistein	Flavonoids	Isoflavones	-	2	13459	10437	9903.2	9	9	9	10193	7525.2	9528.9	C12631	ko00943,ko01100,ko01110
Lmyn007883	287.22	287.22	288.23	C16H32O4	[M-H]-	9,16-Dihydroxypalmitic acid	Lipids	Free fatty acids	38076-49-2	2	42994	50636	48144	168770	169420	142130	74070	61561	57635	--	--
pme3163	289	97	290.04	C7H15O10P	[M-H]-	D-Sedoheptuiose 7-phosphate	Others	Saccharides and Alcohols	2646-35-7	3	2726700	2702500	2879900	4821200	5283200	6748200	4668100	4772600	4546400	--	--
Lmjp003656	291.09	185.06	290.079	C15H14O6	[M+H]+	Isoplumericin	Terpenoids	Monoterpenoids	31298-76-7	2	273770	440040	403300	43756	33736	52844	116610	176820	248790	C09787	--
pmb2657	289.1	97.1	290.123	C10H18N4O6	[M-H]-	Argininosuccinic acid	Organic acids	Organic acids	2387-71-5	3	273120	207600	230170	470860	451890	534820	415010	320250	344040	C03406	ko00220,ko00250,ko01100,ko01110,ko01230
Zmyn004548	291.2	235.17	292.204	C18H28O3	[M-H]-	12-Oxo-phytodienoic acid	Lipids	Free fatty acids	85551-10-6	3	7641.5	8590.2	7872.9	1460.1	1286.3	1586.7	3522.5	3812.8	2521	C01226	ko00592,ko01100,ko01110
Zmdn001564	293.11	164.07	294.122	C14H18N2O5	[M-H]-	γ-Glutamylphenylalanine	Amino acids and derivatives	Amino acids and derivatives	7432-24-8	1	1171000	1195800	1118300	816430	801710	782770	1184400	895680	929830	--	--
Zmyn004732	293.21	185.12	294.219	C18H30O3	[M-H]-	2R-hydroxy-9Z,12Z,15Z-octadecatrienoic acid	Lipids	Free fatty acids	-	2	102590	126730	99643	26318	27558	27907	59094	49629	45991	C16342	ko00592
Lmbn005443	293.21	235.17	294.219	C18H30O3	[M-H]-	13-KODE; (9Z,11E)-13-Oxooctadeca-9,11-dienoic acid*	Lipids	Free fatty acids	54739-30-9	3	23894	29397	23446	10968	9073.5	9202.7	13699	9804.6	12226	C14765	ko00591
pmb2787	293.21	275.1	294.219	C18H30O3	[M-H]-	9-Oxo-10E,12Z-octadecadienoic acid	Lipids	Free fatty acids	54232-59-6	3	76639	88033	75701	14719	14925	14371	41557	32239	35654	C14766	ko00591
Zmpn003368	293.21	195.14	294.219	C18H30O3	[M-H]-	13S-Hydroxy-9Z,11E,15Z-octadecatrienoic acid	Lipids	Free fatty acids	87984-82-5	2	254840	317950	238140	7861.9	7600.2	6241	117300	103180	94236	C16316	ko00592
pmb2792	293.21	193.1	294.219	C18H30O3	[M-H]-	13-Hydroxy-6,9,11-octadecatrienoic acid	Lipids	Free fatty acids	74784-20-6	2	50585	52200	52749	81076	72432	78255	92418	76384	73350	--	--
Zmyn004676	293.21	113.1	294.219	C18H30O3	[M-H]-	17-Hydroxylinolenic acid	Lipids	Free fatty acids	-	2	1941100	2491900	2008200	110010	110910	108740	919580	830380	752570	C16346	ko00592
pmb2786	293.21	235.17	294.219	C18H30O3	[M-H]-	9-Hydroxy-10,12,15-octadecatrienoic acid*	Lipids	Free fatty acids	89886-42-0	3	22204	28435	22697	9353.7	10376	10363	14224	12340	11032	C16326	ko00592
Lmcn009539	293.25	293.25	294.256	C19H34O2	[M-H]-	E,E,Z-1,3,12-Nonadecatriene-5,14-diol	Lipids	Free fatty acids	-	1	86050	78314	94205	7504.3	7697.1	7709.1	55811	52695	51693	--	--
Lmqp000329	296.07	104.11	295.056	C8H14N3O7P	[M+H]+	5-Aminoimidazole ribonucleotide	Nucleotides and derivatives	Nucleotides and derivatives	25635-88-5	1	3804700	3595300	3307200	3479800	3310100	3259800	3418400	3210800	3106400	--	--
Rfmb091	295.23	195.14	296.235	C18H32O3	[M-H]-	9S-Hydroxy-10E,12Z-octadecadienoic acid*	Lipids	Free fatty acids	15514-85-9	1	3279800	4158000	3076100	334520	318160	322900	1684300	1414600	1351800	C14767	ko00591
Lmbn005369	295.23	195.14	296.235	C18H32O3	[M-H]-	13(S)-HODE;13(S)-Hydroxyoctadeca-9Z,11E-dienoic acid*	Lipids	Free fatty acids	10219-69-9	1	3376900	4220500	3130600	323950	320330	341810	1592100	1414300	1343000	C14762	ko00591
pmb2799	295.23	195.2	296.235	C18H32O3	[M-H]-	12,13-Epoxy-9-Octadecenoic Acid	Lipids	Free fatty acids	6799-85-5	1	43220	51248	38756	4750	3812.5	6681.3	18669	18309	15949	C14826	ko00591,ko01100
Lmbn005662	295.23	171.1	296.235	C18H32O3	[M-H]-	9(10)-EpOME;(9R,10S)-(12Z)-9,10-Epoxyoctadecenoic acid	Lipids	Free fatty acids	16833-56-0	2	72030	95685	63860	12848	10748	11041	36395	31454	31094	C14825	ko00591,ko01100
pme1474	298.1	136	297.09	C11H15N5O3S	[M+H]+	5'-Deoxy-5'-(methylthio)adenosine	Nucleotides and derivatives	Nucleotides and derivatives	2457-80-9	1	753110	703850	686800	3688800	3285800	3593800	2088600	1652300	1732500	C00170	ko00270,ko00908,ko01100
Hmmp001541	298.11	136.06	297.1	C17H15NO4	[M+H]+	(E)-3-(3',5'-Dimethoxy-4'-hydroxy-benzylidene')-2-indolinone	Alkaloids	Plumerane	-	3	30143	33878	26249	6497.9	5268.6	4044.5	12542	12970	12158	--	--
pmb0197	298.1	166.3	297.107	C11H15N5O5	[M+H]+	N7-Methylguanosine	Nucleotides and derivatives	Nucleotides and derivatives	20244-86-4	3	11339	6288.9	12468	30840	36163	32239	11668	11618	14683	C20674	--
pmp001204	299.09	284.1	298.084	C17H14O5	[M+H]+	Apigenin-7,4'-dimethyl ether	Flavonoids	Flavones	5128-44-9	3	9	9	9	4635.3	3906.1	6242.2	2913.6	1286.7	2359.3	C10019	--
Lmbn009444	297.24	183.14	298.251	C18H34O3	[M-H]-	Ricinoleic acid	Lipids	Free fatty acids	141-22-0	2	898440	1110300	915830	1214000	1291300	1152400	873920	738060	718880	C08365	--
pmf0297	297.32	183.1	298.324	C20H42O	[M-H]-	1-Eicosanol	Lipids	Free fatty acids	629-96-9	3	1006900	1198900	996550	1273200	1379900	1162800	928660	767240	766240	--	--
Lmjp004941	301.07	286.05	300.063	C16H12O6	[M+H]+	Rhamnocitrin (7-Methylkaempferol)*	Flavonoids	Flavonols	569-92-6	1	1730.7	1817.1	1204.1	18269	14810	21320	3809.4	3826.7	2355.8	C17059	--
MWSHY0069	301.07	286.05	300.063	C16H12O6	[M+H]+	Hispidulin (5,7,4'-Trihydroxy-6-methoxyflavone)*	Flavonoids	Flavones	1447-88-7	1	621.25	600.51	400.15	18563	20030	20708	6769.8	4739.6	2381.8	C10058	--
Zmhn001358	299.08	137.02	300.084	C13H16O8	[M-H]-	4-O-Glucosyl-4-hydroxybenzoic acid	Phenolic acids	Phenolic acids	-	1	1931500	1723600	1538300	28701	35429	37428	920710	686330	687120	--	--
Hmtn001302	299.08	137.02	300.085	C13H16O8	[M-H]-	Glucosyloxybenzoic acid	Phenolic acids	Phenolic acids	-	1	1942400	1769500	1709300	33210	46865	23643	797930	692700	672010	--	--
MWS5235	299.26	253.25	300.266	C18H36O3	[M-H]-	12-Hydroxyoctadecanoic acid	Lipids	Free fatty acids	106-14-9	3	94771	79186	79620	67421	61497	61781	77906	69684	71338	--	--
Zmyn005384	299.26	253.26	300.266	C18H36O3	[M-H]-	2R-Hydroxyoctadecanoic Acid	Lipids	Free fatty acids	26633-48-7	1	81454	80490	87007	438310	326480	369490	159740	198480	186780	C03042	--
Lmqn008288	299.26	299.26	300.267	C18H36O3	[M-H]-	3-Hydroxyoctadecanoic Acid	Lipids	Free fatty acids	45261-96-9	2	460470	571620	456170	289980	304920	302830	483990	433570	403730	--	--
pmb3079	300.05	96.9	301.056	C8H16NO9P	[M-H]-	N-Acetyl-D-glucosamine-1-phosphate	Others	Saccharides and Alcohols	6866-69-9	3	15968	9335.7	10881	12535	5720.8	8434.6	10705	9661.7	8467.1	C04256	--
Zmhn000892	301.09	139.05	302.1	C13H18O8	[M-H]-	4-O-Glucosyl-3,4-dihydroxybenzyl alcohol	Phenolic acids	Phenolic acids	-	3	10483	10886	9	64290	56886	59245	38904	33609	25728	--	--
Lmbn014696	301.22	301.22	302.225	C20H30O2	[M-H]-	Pimaric acid	Terpenoids	Ditepenoids	127-27-5	3	17507	19019	15108	17812	12140	11295	82319	82982	74803	C09159	--
MWSslk208	301.22	301.22	302.225	C20H30O2	[M-H]-	Kaurenoic Acid	Terpenoids	Ditepenoids	6730-83-2	3	17626	18983	17293	17245	17934	14167	97922	93653	86409	C11874	ko00904,ko01100,ko01110
mws1375	304.15	185.09	303.143	C12H21N3O6	[M+H]+	Nicotianamine	Alkaloids	Alkaloids	34441-14-0	1	4516300	3089400	3019800	3178600	2069400	2368000	2521700	2692800	2603300	C05324	--
Hmqn003268	303.05	151.03	304.059	C15H12O7	[M-H]-	5,7,3',4',5'-Pentahydroxydihydroflavone	Flavonoids	Flavanones	-	3	37203	45840	34807	9	9	9	35079	28280	23319	--	--
Zmkp000654	305.11	143.06	304.102	C10H16O7N4	[M+H]+	Vicine	Alkaloids	Alkaloids	152-93-2	3	64771	66919	51918	21094	36764	22225	47783	54106	46739	C08437	--
pmn001610	307.26	307.3	308.272	C20H36O2	[M-H]-	Eicosadienoic acid	Lipids	Free fatty acids	5598-38-9	2	497920	400970	574450	173280	160080	165650	460890	392110	396570	C16525	ko01040
pmb2791	309.21	209.1	310.1	C18H30O4	[M-H]-	9-Hydroperoxy-10E,12,15Z-octadecatrienoic acid	Lipids	Free fatty acids	111004-08-1	3	15836	14924	10354	20778	21694	17482	76869	73472	63706	C16321	ko00592,ko01110
Zmdp001857	311.12	165.05	310.116	C14H18N2O6	[M+H]+	γ-Glutamyltyrosine	Amino acids and derivatives	Amino acids and derivatives	7432-23-7	1	17557000	20011000	19018000	11539000	12356000	11723000	14101000	12795000	12545000	--	--
Zmyn004449	309.21	171.1	310.214	C18H30O4	[M-H]-	9-Hydroxy-12-oxo-10(E),15(Z)-octadecadienoic acid	Lipids	Free fatty acids	-	3	4013.3	5134.2	2838	595.9	1068.3	940.03	3009.8	2789.7	1846.9	C21923	ko00592,ko01110
Zmzn003953	309.2	227.2	310.214	C18H30O4	[M-H]-	13(s)-hydroperoxy-(9z,11e,15z)-octadecatrienoic acid	Lipids	Free fatty acids	67597-26-6	1	314550	294590	287900	296210	296760	282590	623230	589230	561370	C04785	ko00592,ko01100,ko01110
pme3967	312.13	180	311.123	C12H17N5O5	[M+H]+	2-(Dimethylamino)guanosine	Nucleotides and derivatives	Nucleotides and derivatives	2140-67-2	3	21495	24720	16816	47018	26745	35429	19741	25608	9916.3	--	--
Jmbn003691	311.11	59.01	312.121	C15H20O7	[M-H]-	3,4-dihydroxy-allylbenzene-3-O-β-D-glucopyranoside	Others	Others	-	2	176110	150950	154620	33709	29232	30042	114150	98370	80689	--	--
pmn001689	311.22	223.17	312.23	C18H32O4	[M-H]-	9-Hydroxy-12-oxo-15(Z)-octadecenoic acid	Lipids	Free fatty acids	-	1	985700	1336300	1231900	77112	56727	55062	680140	593740	600010	C21924	ko00592,ko01110
Rfmb087	311.22	293.21	312.23	C18H32O4	[M-H]-	9-Hydroxy-13-oxo-10-octadecenoic Acid	Lipids	Free fatty acids	-	3	29581	25773	21773	10697	9213.9	5762.9	17228	18503	15631	--	--
Lmbn004685	311.22	223.17	312.23	C18H32O4	[M-H]-	5S,8R-DiHODE; (5S,8R,9Z,12Z)-5,8-Dihydroxyoctadeca-9,12-dienoate	Lipids	Free fatty acids	-	2	955170	1297400	1151600	69859	57430	61004	683720	585780	574260	C20186	ko00591
MWS80007	311.22	249.22	312.23	C18H32O4	[M-H]-	13-Hydroperoxy-9Z,11E-octadecadienoic acid	Lipids	Free fatty acids	23017-93-8	2	18180	20364	17332	87852	91680	82689	35043	31193	36179	--	--
Lmbn005287	311.22	249.22	312.23	C18H32O4	[M-H]-	7S,8S-DiHODE; (9Z,12Z)-(7S,8S)-Dihydroxyoctadeca-9,12-dienoic acid	Lipids	Free fatty acids	143288-65-7	2	18772	22394	17613	87205	101810	83207	38854	34078	32786	C07354	ko00591
pmb2804	311.1	171.3	312.23	C18H32O4	[M-H]-	13S-Hydroperoxy-9Z,11E-octadecadienoic acid	Lipids	Free fatty acids	33964-75-9	3	8115.2	7383.1	7566.2	5189.2	4408.2	5829.3	7046.7	5070.9	4849.5	C04717	ko00591,ko01100
pmf0397	311.3	183.1	312.303	C20H40O2	[M-H]-	Arachidic acid	Lipids	Free fatty acids	506-30-9	3	16604	18152	26046	7918.4	3237.7	7822.2	15120	15195	16245	C06425	ko01040
Lmbn005487	313.24	251.24	314.246	C18H34O4	[M-H]-	12,13-DHOME; (9Z)-12,13-Dihydroxyoctadec-9-enoic acid	Lipids	Free fatty acids	263399-35-5	2	47749	40032	37479	9848.8	8303.3	7025.8	25310	19520	18131	C14829	ko00591
Lmbn007891	313.24	183.14	314.246	C18H34O4	[M-H]-	Hydroxy ricinoleic acid	Lipids	Free fatty acids	-	1	966260	1421200	1170700	173230	164990	171010	561260	476080	453780	--	--
pmb2871	315.07	153	316.079	C13H16O9	[M-H]-	1-O-Gentisoyl-β-D-glucoside*	Phenolic acids	Phenolic acids	23445-11-6	1	474850	437860	418330	7270300	6920700	6561100	2923800	2749000	2678200	--	--
pmn001367	315.07	153.02	316.079	C13H16O9	[M-H]-	Protocatechuic acid-4-O-glucoside*	Phenolic acids	Phenolic acids	-	1	634210	593120	541770	11323000	12004000	10721000	4572900	4398100	4372700	--	--
Zmtn001661	315.11	153.02	316.116	C14H20O8	[M-H]-	Vanilloloside	Phenolic acids	Phenolic acids	74950-96-2	2	740120	563260	554750	11394000	11337000	10928000	4421700	4246300	4146100	--	--
mws0744	319.05	301	320.053	C15H12O8	[M-H]-	Dihydromyricetin (Ampelopsin)	Flavonoids	Flavanonols	27200-12-0	2	60645	89691	85903	9	9	9	29061	14617	33781	C02906	ko00941,ko01110
mws0582	322.11	130	321.099	C11H19N3O6S	[M+H]+	S-(Methyl)glutathione	Amino acids and derivatives	Amino acids and derivatives	2922-56-7	2	399600	323410	337500	3781800	4009400	4476000	2273000	2076700	2240200	C11347	--
Hmhn003067	325.09	119.05	326.1	C15H18O8	[M-H]-	Phenylpropionic acid-O-β-D-glucopyranoside	Phenolic acids	Phenolic acids	-	1	122130	105920	163420	95464	55689	51973	83829	66737	66674	--	--
pmn001419	325.09	163.04	326.1	C15H18O8	[M-H]-	1-O-p-Coumaroyl-β-D-glucose	Phenolic acids	Phenolic acids	7139-64-2	1	239830	297260	201560	191010	125230	131650	200030	137430	126030	C16827	--
Smcp000882	328.13	310.12	327.132	C15H21NO7	[M+H]+	N-benzoyl-2-aminoethyl-β-D-glucopyranoside	Others	Others	-	3	31972	59833	27554	8259.9	7842.7	12065	21008	26347	25259	--	--
mws0371	327.23	283.3	328.24	C22H32O2	[M-H]-	Cis-4,7,10,13,16,19-Docosahexaenoic Acid	Lipids	Free fatty acids	6217-54-5	3	1158.4	2543.4	1392.2	718.36	1122.2	1172	2510.1	1631.4	2517.1	C06429	ko01040
mws0884	328.05	134.2	329.053	C10H12N5O6P	[M-H]-	Cyclic 3',5'-Adenylic acid	Nucleotides and derivatives	Nucleotides and derivatives	60-92-4	3	445400	379070	426570	173050	183610	163910	377160	298160	361070	C00575	ko00230,ko01100
Lmtn002565	329.11	167.03	330.095	C14H18O9	[M-H]-	1-O-Vanilloyl-D-Glucose	Phenolic acids	Phenolic acids	-	1	1584900	1420100	1059300	9	9	9	597340	472270	381170	C20470	--
Hmqn003054	329.23	311.23	330.24	C18H34O5	[M-H]-	9,10,11-Trihydroxy-12-octadecenoic acid	Lipids	Free fatty acids	61911-67-9	2	62150	72215	73365	15203	14076	14182	37928	35691	41176	--	--
Lmbn003970	329.23	211.14	330.241	C18H34O5	[M-H]-	9,12,13-TriHOME; 9(S),12(S),13(S)-Trihydroxy-10(E)-octadecenoic acid	Lipids	Free fatty acids	97134-11-7	2	56250	71118	60716	5314.3	6467.2	6554.8	39020	25132	27922	C14833	ko00591
Lmbn004240	329.23	199.13	330.241	C18H34O5	[M-H]-	9,10-Dihydroxy-12,13-epoxyoctadecanoic acid	Lipids	Free fatty acids	-	2	18126	20701	14381	1943.3	1383.2	2599	7747.8	6705.8	7812.6	C14837	ko00591
pmn001694	329.23	229.15	330.241	C18H34O5	[M-H]-	9,10,13-Trihydroxy-11-Octadecenoic Acid	Lipids	Free fatty acids	29907-57-1	1	754930	1013400	831240	167850	132830	151940	487300	417530	412670	C14835	ko00591
pme3184	332.08	136	331.068	C10H14N5O6P	[M+H]+	2'-Deoxyadenosine-5'-monophosphate	Nucleotides and derivatives	Nucleotides and derivatives	653-63-4	2	140520	157310	118640	222200	215920	199200	146340	104710	96797	C00360	ko00230,ko01100
pmb0789	332.13	152.07	331.127	C14H21NO8	[M+H]+	Pyridoxine-5'-O-glucoside	Others	Vitamin	-	3	473580	422220	379650	718770	706580	624750	299460	296680	339670	C03996	--
pmc0066	333.05	137.05	332.052	C10H13N4O7P	[M+H]+	2'-Deoxyinosine-5'-monophosphate	Nucleotides and derivatives	Nucleotides and derivatives	3393-18-8	3	2518300	2248100	2224700	732560	646620	767240	3743600	2592300	2536800	C06196	ko00230
pmb2928	331	313.1	332.074	C13H16O10	[M-H]-	Gallic acid-4-O-glucoside	Phenolic acids	Phenolic acids	84274-52-2	3	120410	170120	139830	250150	283560	271370	114560	130070	122170	--	--
Jmwn002117	331.1	153.02	332.111	C14H20O9	[M-H]-	2-(3,4-dihydroxyphenyl)ethanediol 1-O-β-D-glucopyranoside	Phenolic acids	Phenolic acids	-	3	64627	59592	67565	5206.4	4916.7	6703.1	32160	24169	27402	--	--
Lmyn007622	331.25	157.12	332.256	C18H36O5	[M-H]-	9,10,18-Trihydroxystearic acid	Lipids	Free fatty acids	496-86-6	2	857.08	534.49	1684.4	3574.5	3737.3	2127.1	1817.1	2348.1	1279.3	C19621	ko00073
MWS2426	332.13	203.08	333.132	C16H19N3O5	[M-H]-	Tryptophan glutamic acid	Amino acids and derivatives	Amino acids and derivatives	36099-95-3	2	38358	31379	30202	3559.2	4766	8783.9	19422	15145	14707	--	--
Zmdp008296	339.12	283.06	338.115	C20H18O5	[M+H]+	6-prenylapigenin	Others	Others	68097-13-2	3	785.99	3916.4	1727.3	9	9	9	879.36	695.53	470.46	--	--
pme3311	339	97	339.996	C6H14O12P2	[M-H]-	D-Fructose-1,6-biphosphate	Others	Saccharides and Alcohols	488-69-7	3	12381	13706	19829	5802.3	8685.8	5880.5	7900.2	7181	15531	C00354	ko00400,ko00710,ko01100,ko01110,ko01200
Zmyn000083	338.99	78.96	339.996	C6H14O12P2	[M-H]-	D-Glucose 1,6-bisphosphate	Others	Saccharides and Alcohols	10139-18-1	3	38952	57752	44749	29067	28179	18287	11728	23349	20409	C01231	ko00500,ko01100
pma0149	341.08	207.07	340.079	C15H16O9	[M+H]+	Sinapoyl malate	Phenolic acids	Phenolic acids	92344-58-6	3	4534.6	3408	4319.7	9412.7	9928.3	6313.2	5834.7	6373.8	3537.7	C02887	ko00940
pmf0400	339.33	183.2	340.334	C22H44O2	[M-H]-	Docosanoic acid (Behenic acid)	Lipids	Free fatty acids	112-85-6	3	93140	61626	47301	9266.8	3507.9	5751.8	22792	14124	15813	C08281	ko00073,ko01040
pmn001420	341.09	179.04	342.095	C15H18O9	[M-H]-	1-O-Caffeoyl-β-D-glucose	Phenolic acids	Phenolic acids	-	2	166260	257580	248570	37002	47759	28342	130950	133980	89069	C10433	--
mws1080	341.11	179	342.116	C12H22O11	[M-H]-	Galactinol	Others	Saccharides and Alcohols	3687-64-7	1	4369600	4826700	5427500	4169600	5104600	4788900	6601500	5962600	7872800	C01235	ko00052,ko01100
mws5038	341.11	89.02	342.116	C12H22O11	[M-H]-	Isomaltulose*	Others	Saccharides and Alcohols	13718-94-0	1	2472900	2402300	1822300	1904400	1940600	2159200	3378000	3101200	4482500	C01742	--
pme0519	341.11	119.03	342.116	C12H22O11	[M-H]-	D-Sucrose*	Others	Saccharides and Alcohols	57-50-1	1	1853200	1387200	1919100	1886800	2195500	2531100	2672300	1987700	2616300	C00089	ko00052,ko00500,ko01100,ko01110,ko02010
MWSmce203	341.12	73.03	342.116	C12H22O11	[M-H]-	D-Cellobiose	Others	Saccharides and Alcohols	528-50-7	3	26060	21128	14682	20381	14068	21280	26242	11486	32166	--	--
mws0264	341.11	119	342.116	C12H22O11	[M-H]-	D-Trehalose*	Others	Saccharides and Alcohols	99-20-7	1	2074800	1044100	1760700	1294000	1416800	1761600	1794000	1896900	2176100	C01083	ko00500,ko01100,ko01110,ko02010
Lmsn000381	341.11	89.02	342.116	C12H22O11	[M-H]-	D-Maltose*	Others	Saccharides and Alcohols	69-79-4	1	2032900	2432800	1539000	1351200	1711700	1890000	1626400	2834000	2899100	C01971	--
Lmmn000774	343.1	181.05	344.111	C15H20O9	[M-H]-	Dihydrocaffeoylglucose	Phenolic acids	Phenolic acids	-	3	28266	20322	17458	5004.5	8977.5	6328.8	11866	4752.4	9977.3	--	--
MWS1983	343.12	89.03	344.132	C12H24O11	[M-H]-	Maltitol	Others	Saccharides and Alcohols	585-88-6	3	126950	130860	114910	25716	34217	27918	92034	79794	90178	--	--
pmb0981	348.07	136	347.063	C10H14N5O7P	[M+H]+	Adenosine 5'-monophosphate	Nucleotides and derivatives	Nucleotides and derivatives	61-19-8	3	1238300	1222300	1189300	6071000	5548700	6428000	2114800	2433100	2021000	C00020	ko00230,ko00908,ko01100,ko01110,ko01240
pmb0532	349.05	137.3	348.047	C10H13N4O8P	[M+H]+	Inosine 5'-monophosphate	Nucleotides and derivatives	Nucleotides and derivatives	131-99-7	3	55097	78533	64858	454420	314160	421860	147880	149210	132940	C00130	ko00230,ko01100,ko01110,ko01240
MWSmce024	355.1	193.05	354.095	C16H18O9	[M+H]+	Scopoletin-7-O-glucoside (Scopolin)	Lignans and Coumarins	Coumarins	531-44-2	3	5357.7	5044.8	6583.9	9	9	9	9581.4	5458	4313.8	C01527	ko00940,ko01110
Zmhn002422	355.1	193.05	356.11	C16H20O9	[M-H]-	1-O-Feruloyl-D-Glucose	Phenolic acids	Phenolic acids	-	1	78691	61214	54277	162900	171360	159750	103570	93756	78233	C17759	--
pmb0296	357.3	265.4	356.293	C21H40O4	[M+H]+	1-Oleoyl-Sn-Glycerol	Lipids	Glycerol ester	129784-87-8	3	46525	63528	43567	22236	13785	20434	26347	19086	24263	--	--
mws1526	359.13	197	358.126	C16H22O9	[M+H]+	Sweroside	Terpenoids	Monoterpenoids	14215-86-2	2	249260	201990	211400	95631	84190	113240	148610	109660	109950	C17071	--
pmb3107	359.1	182.1	360.106	C15H20O10	[M-H]-	Glucosyringic Acid	Phenolic acids	Phenolic acids	-	3	1023700	981190	798540	20944	15910	19141	541400	396100	475830	--	--
pmb0998	364.07	152.1	363.058	C10H14N5O8P	[M+H]+	Guanosine 5'-monophosphate	Nucleotides and derivatives	Nucleotides and derivatives	85-32-5	3	12943	12297	15337	53673	79875	79082	39716	35631	38512	C00144	ko00230,ko01100
pma3724	369.1	177.1	368.111	C17H20O9	[M+H]+	1-O-Feruloylquinic acid	Phenolic acids	Phenolic acids	-	3	86581	97456	95215	9	9	9	43879	58743	49077	--	--
Lmbp002309	371.1	209.05	370.126	C17H22O9	[M+H]+	Sinapaldehyde-4-O-Glucoside	Phenolic acids	Phenolic acids	154461-65-1	2	6071.9	9647.5	5821.9	9	9	9	2469	2120.1	4521.7	--	--
pmn001695	371.1	249.06	372.106	C16H20O10	[M-H]-	Trihydroxycinnamoylquinic acid	Phenolic acids	Phenolic acids	-	1	5452.5	3466	3970.5	76052	59912	73228	16620	23390	24464	--	--
mws0232	377.15	243	376.138	C17H20N4O6	[M+H]+	Riboflavin (Vitamin B2)	Others	Vitamin	83-88-5	1	107640	141920	96113	65513	74184	78179	64576	63837	70890	C00255	ko00740,ko01100,ko01110,ko01240,ko02010
pme3337	384.12	252	383.108	C14H17N5O8	[M+H]+	Succinyladenosine	Nucleotides and derivatives	Nucleotides and derivatives	4542-23-8	1	2482600	3092000	3484200	807570	786210	694990	1706500	1496900	1836400	--	--
pme1286	385.13	250	384.122	C14H20N6O5S	[M+H]+	S-(5'-Adenosy)-L-homocysteine	Amino acids and derivatives	Amino acids and derivatives	979-92-0	1	227550	261380	205240	455350	551010	472760	254430	278940	262960	C00021	ko00270,ko01100,ko01230,ko01240
Zmhn002227	385.11	223.06	386.121	C17H22O10	[M-H]-	4-O-Glucosyl-sinapate	Phenolic acids	Phenolic acids	-	1	157370	101870	179460	646210	605840	551430	332760	286160	252870	C02919	--
HJN003	385.11	223.06	386.122	C17H22O10	[M-H]-	1-O-Sinapoyl-D-glucose	Phenolic acids	Phenolic acids	-	1	24318	27526	30492	46662	62302	39905	30495	21262	23303	C01175	ko00940
Hmcn001415	387.13	225.07	388.137	C17H24O10	[M-H]-	Majoroside	Others	Others	134140-02-6	2	297730	308660	281270	48042	35510	35467	138920	119880	130240	--	--
pmc0281	400.15	136.11	399.139	C15H21N5O8	[M+H]+	Ribosyladenosine	Nucleotides and derivatives	Nucleotides and derivatives	-	3	76109	96336	76527	78507	79299	62509	72614	57486	54239	--	--
Cmjn004337	401.14	269.1	402.153	C18H26O10	[M-H]-	Benzyl-(2''-O-xylosyl)glucoside	Phenolic acids	Phenolic acids	-	2	10841	6552.8	5056.2	94329	87487	101970	31128	50256	36258	--	--
pme3007	402.99	159	404.002	C9H14N2O12P2	[M-H]-	Uridine 5'-diphosphate	Nucleotides and derivatives	Nucleotides and derivatives	27821-45-0	3	6608.3	7877.6	8522.2	9087.2	8315	5173.1	10200	10980	9960.2	C00015	ko00240,ko00908,ko01100,ko01240
MWSHY0039	417.12	255.07	416.111	C21H20O9	[M+H]+	Daidzein-7-O-glucoside(Daidzin)	Flavonoids	Isoflavones	552-66-9	1	3540300	3560800	3698600	9	9	9	2796600	2042500	2415300	C10216	ko00943
pmp000417	417.12	255.06	416.111	C21H20O9	[M+H]+	Daidzein-4'-O-glucoside	Flavonoids	Isoflavones	-	2	6105900	6081200	3825000	3016.8	4047.7	5107	2559300	2347600	2859500	--	--
pmn001343	415.1	253.1	416.111	C21H20O9	[M-H]-	Chrysophanol-8-O-glucoside	Quinones	Anthraquinone	13241-28-6	1	10322	8560	14550	9	9	9	9911	10049	11254	C10316	--
MWSHY0079	419.13	257.08	418.126	C21H22O9	[M+H]+	Liquiritigenin-4'-O-Glucoside (Liquiritin)	Flavonoids	Flavanones	551-15-5	3	217380	185120	172230	2281.8	1678	587.5	124940	63422	78781	C16989	--
pmp000384	419.13	257.08	418.126	C21H22O9	[M+H]+	Isoliquiritin	Flavonoids	Chalcones	5041-81-6	1	377630	505380	378150	9	9	9	210800	242390	221380	C16978	--
Lmyp004617	419.13	257.08	418.127	C21H22O9	[M+H]+	Pinocembrin-7-O-glucoside (Pinocembroside)	Flavonoids	Flavanones	75829-43-5	3	13371	28299	19037	9	9	9	9889.2	5142.5	6218.8	--	--
MWS20152	417.16	402.1	418.163	C22H26O8	[M-H]-	Syringaresinol	Lignans and Coumarins	Lignans	21453-71-4	3	9419.3	14844	10767	9	9	9	2810.9	3496.1	3970	C10889	--
mws1089	421.1	241	422.083	C12H23O14P	[M-H]-	Sucrose-6-phosphate	Others	Saccharides and Alcohols	-	3	774110	643910	431110	464160	248020	405360	549360	635710	439880	--	--
mws2523	421.08	241.1	422.083	C12H23O14P	[M-H]-	Trehalose 6-phosphate	Others	Saccharides and Alcohols	4484-88-2	1	233340	243050	241940	139680	115600	116950	170690	197510	171150	C00689	ko00500,ko01100,ko01110
Lmhp008337	426.26	285.24	425.254	C19H40NO7P	[M+H]+	LysoPE 14:0(2n isomer)	Lipids	LPE	-	1	77640	103690	81683	50724	45669	45767	46393	53748	46365	--	--
pmb0864	426.26	285.24	425.254	C19H40NO7P	[M+H]+	LysoPE 14:0	Lipids	LPE	-	1	185460	277130	204890	119600	91426	92749	117860	104730	103650	--	--
pmf0085	427.39	345	426.386	C30H50O	[M+H]+	Cycloartenol	Terpenoids	Triterpene	469-38-5	3	9412.5	7323.5	14471	4595.9	4566.6	4376.6	13262	13542	7024	C01902	ko00100,ko01100,ko01110
pme2117	426	159	427.029	C10H15N5O10P2	[M-H]-	Adenosine 5'-diphosphate	Nucleotides and derivatives	Nucleotides and derivatives	58-64-0	3	22453	10970	26710	35023	33445	40623	26174	41960	18276	C00008	ko00190,ko00195,ko00230,ko00908,ko01100,ko01110,ko01240
MWSHY0179	431.13	269.09	430.126	C22H22O9	[M+H]+	Formononetin-7-O-glycoside (Ononin)	Flavonoids	Isoflavones	486-62-4	2	212780	338480	204560	9	9	9	113580	100630	111870	C10509	ko00943
MWSHY0181	433.11	313.07	432.106	C21H20O10	[M+H]+	Apigenin-8-C-Glucoside (Vitexin)	Flavonoids	Flavonoid carbonoside	3681-93-4	3	24174	16237	9680	9	9	9	4216.8	6656.8	10822	C01460	ko00941,ko00944
mws0072	433.11	271.01	432.106	C21H20O10	[M+H]+	Apigenin-5-O-glucoside	Flavonoids	Flavones	28757-27-9	1	1786600	1643300	1692600	2221.2	9	9	1420600	1304300	1135300	--	--
mws0895	431.1	269	432.106	C21H20O10	[M-H]-	Genistein-7-O-Glucoside (Genistin)	Flavonoids	Isoflavones	529-59-9	1	9721400	9583300	10434000	9	9	9	10547000	9064900	9420300	C09126	ko00943
pmp000413	433.11	283.06	432.106	C21H20O10	[M+H]+	Genistein-8-C-glucoside	Flavonoids	Isoflavones	66026-80-0	3	13889	17430	12088	9	9	9	5426.2	6662.5	8411	C10420	--
MWSslk002	433.11	271.06	432.106	C21H20O10	[M+H]+	Sophoricoside	Flavonoids	Isoflavones	152-95-4	2	19646000	19997000	17425000	9	9	9	11610000	11267000	11283000	--	--
Lmtn002324	431.15	269.1	432.163	C19H28O11	[M-H]-	Benzyl-(2''-O-glucosyl)glucoside	Phenolic acids	Phenolic acids	-	3	69762	67606	61609	5270.7	9247.6	10168	16622	28566	32151	C17564	--
Lmyn003028	431.16	269.1	432.163	C19H28O11	[M-H]-	Benzyl-β-gentiobioside	Phenolic acids	Phenolic acids	56775-64-5	3	73989	83485	72726	9581.2	8478	4463.9	34765	16957	26226	--	--
HJN087	433.12	271.06	434.121	C21H22O10	[M-H]-	Naringenin-4'-O-glucoside	Flavonoids	Flavanones	-	2	6125700	7515900	5557100	40778	59176	59187	4359300	4536800	4558000	--	--
mws1179	433.11	271	434.121	C21H22O10	[M-H]-	Naringenin-7-O-glucoside (Prunin)	Flavonoids	Flavanones	529-55-5	2	3139100	3397400	3206000	10752	20270	15508	2562100	1626100	1920600	C09099	ko00941
mws2118	435.13	166.7	436.137	C21H24O10	[M-H]-	Phloretin-2'-O-glucoside (Phlorizin)	Flavonoids	Chalcones	60-81-1	2	10294	10031	10815	9	9	9	13849	10932	14832	C01604	ko00941,ko01110
Lmfn004093	435.13	315.09	436.137	C21H24O10	[M-H]-	Phloretin-4'-O-glucoside (Trilobatin)	Flavonoids	Chalcones	4192-90-9	1	118670	102400	90979	9	9	9	15010	17250	19996	--	--
Lmhp008273	438.26	297.24	437.254	C20H40NO7P	[M+H]+	LysoPE 15:1(2n isomer)	Lipids	LPE	-	2	6336.7	7362.7	4716.1	8698.9	5886.4	7657	4277.4	6335.3	6492.9	--	--
Lmhp008440	438.26	297.24	437.254	C20H40NO7P	[M+H]+	LysoPE 15:1	Lipids	LPE	-	2	43046	59324	41852	41312	35930	35368	37514	31689	26072	--	--
pmb0862	440.28	184.07	439.27	C20H42NO7P	[M+H]+	LysoPC 12:0	Lipids	LPC	20559-18-6	3	15229	9473.3	9848.5	15501	23749	22598	12123	15561	15832	--	--
Lmhp008885	440.28	299.26	439.27	C20H42NO7P	[M+H]+	LysoPE 15:0(2n isomer)	Lipids	LPE	-	1	118930	163790	114160	77655	59246	83676	74846	75413	67041	--	--
Lmhp009187	440.28	299.26	439.27	C20H42NO7P	[M+H]+	LysoPE 15:0	Lipids	LPE	-	1	312550	455170	313910	194140	126890	202820	205430	167720	163770	--	--
pmp000438	443.39	425.38	442.381	C30H50O2	[M+H]+	Betulin	Terpenoids	Triterpene	473-98-3	3	22658	28233	24158	9	9	9	10502	7122.5	7384.4	C08618	--
pmp000573	447.13	285.08	446.121	C22H22O10	[M+H]+	Acacetin-7-O-galactoside*	Flavonoids	Flavones	-	1	27354	46314	34221	22136000	21247000	24925000	6095000	5663300	5821300	--	--
MWSslk229	447.13	285.09	446.121	C22H22O10	[M+H]+	Calycosin-7-O-glucoside	Flavonoids	Isoflavones	20633-67-4	2	1541500	2475300	1397700	9	9	9	944410	654660	687030	--	--
pmp000575	447.13	285.18	446.121	C22H22O10	[M+H]+	Acacetin-7-O-glucoside (Tilianin)*	Flavonoids	Flavones	4291-60-5	2	9729.7	20708	11801	18200000	18251000	20979000	4899600	4480000	4717600	--	--
pmp000415	447.13	285.07	446.121	C22H22O10	[M+H]+	3'-Methoxydaidzin	Flavonoids	Isoflavones	200127-80-6	1	12666	20712	13274	17659000	16722000	20685000	5013700	4529000	4186000	--	--
pme3400	447.13	285	446.121	C22H22O10	[M+H]+	Biochanin A-7-O-glucoside (Sissotrin)	Flavonoids	Isoflavones	5928-26-7	2	36106	47103	39095	19814000	19664000	22863000	5375000	4710500	4959000	C05376	ko00943
Lmyp006086	447.13	285.07	446.121	C22H22O10	[M+H]+	Prunetin-5-O-glucoside	Flavonoids	Isoflavones	-	1	30667	52685	54410	21129000	21019000	24604000	5754400	5506800	4887500	--	--
MWSHY0180	447.13	285.08	446.121	C22H22O10	[M+H]+	Glycitin	Flavonoids	Isoflavones	40246-10-4	1	1831200	2073400	1681000	9	9	9	1468100	925320	1296000	C16195	ko00943
HJN091	445.11	283.06	446.121	C22H22O10	[M-H]-	Prunetin-4'-O-glucoside	Flavonoids	Isoflavones	154-36-9	2	9	9	9	603680	502340	636870	173190	142550	153430	--	--
mws1172	445.11	283	446.121	C22H22O10	[M-H]-	Trifolirhizin (Maackiain-3-O-glucoside)	Flavonoids	Isoflavones	6807-83-6	2	9	9	9	288180	288310	297470	72577	70519	93491	C10538	ko00943
MWSHY0136	449.11	287.06	448.101	C21H20O11	[M+H]+	Kaempferol-3-O-glucoside (Astragalin)*	Flavonoids	Flavonols	480-10-4	1	158770	197150	161820	3937.7	3126	7349.5	69253	46804	49528	C12249	ko00944,ko01110
Xmyp005654	449.11	287.06	448.101	C21H20O11	[M+H]+	Kaempferol-4'-O-glucoside	Flavonoids	Flavonols	-	1	1161000	1174700	1110700	399080	242930	390250	753680	735620	722230	--	--
MWS20147	449.11	287.06	448.101	C21H20O11	[M+H]+	Luteolin-3'-O-glucoside	Flavonoids	Flavones	5154-41-6	3	164410	174400	155740	9	9	9	70603	55540	59415	--	--
MWSHY0104	449.11	287.06	448.101	C21H20O11	[M+H]+	Luteolin-7-O-glucoside (Cynaroside)	Flavonoids	Flavones	5373-11-5	1	301600	348250	330410	44849	16656	17708	124700	151560	136950	C03951	ko00944
mws0089	447.09	285.04	448.101	C21H20O11	[M-H]-	Kaempferol-7-O-glucoside*	Flavonoids	Flavonols	16290-07-6	1	189420	197620	202730	63503	48934	107430	204800	181720	128340	--	--
MWSHY0165	449.14	287.1	448.137	C22H24O10	[M+H]+	Isosakuranetin-7-O-glucoside (Isosakuranin)	Flavonoids	Flavonols	491-69-0	3	9	9	9	607970	615170	707360	145670	139600	143640	--	--
Lmtn002796	449.1	287.05	450.116	C21H22O11	[M-H]-	Aromadendrin-7-O-glucoside	Flavonoids	Flavanonols	28189-90-4	2	14511000	14557000	13089000	91790	112570	74828	7458700	7397000	6574000	--	--
MWS20145	451.12	289.07	450.116	C21H22O11	[M+H]+	Eriodictyol-7-O-glucoside	Flavonoids	Flavanones	38965-51-4	3	31447	32644	29240	10210	11132	9662.2	18792	17116	17455	--	--
MWSmce674	451.36	89.06	450.35	C31H46O2	[M+H]+	Phylloquinone (Vitamin K1)	Others	Vitamin	84-80-0	3	6536	5959.3	5335.2	4258.2	4439.1	5223.9	6789.4	2779.4	3859.9	--	--
Lmhp009034	452.28	311.26	451.27	C21H42NO7P	[M+H]+	LysoPE 16:1	Lipids	LPE	-	1	95987	113750	79717	29793	24541	30397	46500	51951	25729	--	--
Lmhp008763	452.28	311.26	451.27	C21H42NO7P	[M+H]+	LysoPE 16:1(2n isomer)	Lipids	LPE	-	1	155060	235090	151660	60977	38023	59506	75075	69157	67252	--	--
pmb0876	454.29	313.27	453.286	C21H44NO7P	[M+H]+	LysoPE 16:0	Lipids	LPE	53862-35-4	1	30548000	39441000	29352000	6999400	3809800	6915400	16748000	13584000	13376000	--	--
pmd0160	454.29	313.27	453.286	C21H44NO7P	[M+H]+	LysoPE 16:0(2n isomer)	Lipids	LPE	-	1	15615000	21700000	15861000	2732600	1685600	2635700	7378300	5803300	6128800	--	--
MWS5083	455.1	96.97	456.105	C17H21N4O9P	[M-H]-	Flavin Single Nucleotide(FMN)	Nucleotides and derivatives	Nucleotides and derivatives	6184-17-4	1	140910	138740	109320	144220	138920	101990	96749	126080	95422	C00061	ko00190,ko00740,ko01100,ko01110,ko01240
pmn001700	455.35	455.35	456.36	C30H48O3	[M-H]-	24,30-Dihydroxy-12(13)-enolupinol	Terpenoids	Triterpene	-	2	71121	78188	87453	13306	16685	17611	42364	61458	62380	--	--
mws4053	455.35	455.35	456.36	C30H48O3	[M-H]-	Ursolic acid	Terpenoids	Triterpene	77-52-1	3	41537	41285	37693	9597.6	5026.2	12586	23253	21916	21314	C08988	--
Lmdn006811	455.35	455.35	456.36	C30H48O3	[M-H]-	Soyasapogenol E	Terpenoids	Triterpene	6750-59-0	2	31355	42593	32529	6676.4	5808.2	10795	17232	19661	17582	C17420	--
HJN110	455.36	455.36	456.36	C30H48O3	[M-H]-	Betulinic acid	Terpenoids	Triterpene	472-15-1	3	42853	43640	39243	10213	8934.1	15037	25562	22362	23966	C08619	--
Zmdp004370	459.13	255.07	458.121	C23H22O10	[M+H]+	6''-O-Acetyldaidzin	Flavonoids	Isoflavones	71385-83-6	1	3804500	4247600	3278300	9	9	9	2221200	1919300	1888500	--	--
mws1086	457.37	375.1	458.376	C30H50O3	[M-H]-	Soyasapogenol B	Terpenoids	Triterpene	595-15-3	3	165480	161300	163350	188680	194910	195050	177590	178530	194890	C08980	--
Lmdp003994	461.14	299.09	460.137	C23H24O10	[M+H]+	6,4'-Dimethoxyisoflavone-7-O-glucoside (Wistin)	Flavonoids	Isoflavones	19046-26-5	2	16858	22551	21065	1614.9	1114.8	844.69	6259.9	10123	9989.8	--	--
pmb2654	460.1	117.9	461.153	C19H27NO12	[M-H]-	Anthranilate-1-O-Sophoroside	Phenolic acids	Phenolic acids	-	3	387710	266570	582920	615930	629610	750870	945230	934510	1201300	--	--
Lmmp002795	463.12	301.07	462.115	C22H22O11	[M+H]+	Pratensein-7-O-glucoside	Flavonoids	Isoflavones	36191-03-4	3	110290	93707	84083	9	9	9	46029	46971	44808	--	--
pmp000579	463.12	301.07	462.116	C22H22O11	[M+H]+	Diosmetin-7-O-glucoside	Flavonoids	Flavanones	-	2	2665	6181.9	30085	198500	209440	128970	39340	42547	37840	--	--
mws0856	463.09	301	464.095	C21H20O12	[M-H]-	Quercetin-4'-O-glucoside (Spiraeoside)	Flavonoids	Flavonols	20229-56-5	2	37462	34195	24323	34620	28252	32439	17390	16556	10422	--	--
mws1329	463.09	301.03	464.095	C21H20O12	[M-H]-	Quercetin-3-O-glucoside (Isoquercitrin)	Flavonoids	Flavonols	482-35-9	1	29990	18381	19941	41771	23740	22100	11661	16185	19497	C05623	ko00944,ko01100,ko01110
Lmzp002365	465.14	303.09	464.131	C22H24O11	[M+H]+	Hesperetin-7-O-glucoside	Flavonoids	Flavanones	31712-49-9	2	23861	42740	36317	9	9	9	16851	21963	23557	C16422	ko00941
Lmhp009769	466.29	325.27	465.286	C22H44NO7P	[M+H]+	LysoPE 17:1	Lipids	LPE	-	1	26309	33671	22413	1103.4	1214.9	880.6	8484	8900.8	8196.2	--	--
Lmhp009464	466.29	325.27	465.286	C22H44NO7P	[M+H]+	LysoPE 17:1(2n isomer)	Lipids	LPE	-	1	76999	121040	91451	63796	40771	48051	62523	42122	48767	--	--
pmd0130	468.31	184.07	467.301	C22H46NO7P	[M+H]+	LysoPC 14:0	Lipids	LPC	20559-16-4	1	767570	982730	876470	561580	637750	658850	683090	676550	651680	--	--
Lmhp010162	468.31	327.29	467.301	C22H46NO7P	[M+H]+	LysoPE 17:0	Lipids	LPE	-	2	90868	155940	87155	13426	7344.5	13044	38185	26353	25606	--	--
Lmsn013282	469.33	407.33	470.34	C30H46O4	[M-H]-	Pomonic Acid	Terpenoids	Triterpene	13849-90-6	3	7454.1	6470.6	8307	978.1	2217.5	1217.1	2473.8	2809	3379	--	--
pmp001246	472.21	251.09	472.191	C22H34NO10+	[M]+	Sinapine-4-O-Glucoside	Alkaloids	Phenolamine	-	1	2359	1889.6	2113.6	145240	144440	114480	40944	36425	56292	--	--
Lmzn106284	471.35	471.35	472.355	C30H48O4	[M-H]-	Alphitolic acid	Terpenoids	Triterpene	19533-92-7	2	27811	22887	25030	9	9	9	16270	19296	20479	C16912	--
pmb1912	474.17	327	473.166	C20H23N7O7	[M+H]+	10-Formyltetrahydrofolic Acid	Alkaloids	Alkaloids	2800-34-2	1	1223400	1402200	1129200	2671700	2844700	2817800	1077700	1473200	1293700	C00234	ko00670,ko00970,ko01100,ko01200,ko01240
pmp000191	475.12	271.06	474.116	C23H22O11	[M+H]+	6''-O-Acetylgenistin	Flavonoids	Isoflavones	73566-30-0	1	4893900	5012900	3811900	4517	2341.1	1674.3	2370300	2390700	2401500	--	--
pmp000581	475.12	271.06	474.116	C23H22O11	[M+H]+	Apigenin-7-O-(6''-acetyl)glucoside	Flavonoids	Flavones	72741-92-5	1	5013800	5830000	4456500	9	9	9	2442400	2540900	2704700	--	--
pmn001340	473.11	311.1	474.116	C23H22O11	[M-H]-	Emodin-8-O-(6''-O-acetyl)glucoside	Quinones	Anthraquinone	-	2	5899.2	8672.2	7754.9	9	9	9	3350.6	5132.7	2310.2	--	--
Lmhp008801	476.28	335.26	475.27	C23H42NO7P	[M+H]+	LysoPE 18:3	Lipids	LPE	-	1	4131700	5953800	4734000	572430	517050	568940	2095300	1791900	1828800	--	--
Lmhp008589	476.28	335.26	475.27	C23H42NO7P	[M+H]+	LysoPE 18:3(2n isomer)	Lipids	LPE	-	1	3933700	5985700	4477600	608170	487450	578100	1995900	1826800	1750900	--	--
pmp000172	477.14	315.08	476.132	C23H24O11	[M+H]+	5,2'-Dihydroxy-7,8-dimethoxyflavone glycosides	Flavonoids	Flavones	-	3	649.27	1635.7	1028.9	3772.9	4253	4437.2	1636.2	1686.6	3256.6	--	--
pme1683	477.2	258	476.168	C18H32CaN2O10	[M+H]+	Calcium Pantothenate	Others	Vitamin	137-08-6	3	11635	12676	13117	2721.7	6177.3	4943.9	6717.2	4944.5	5733	C12276	--
pmb0874	478.29	337.27	477.286	C23H44NO7P	[M+H]+	LysoPE 18:2(2n isomer)	Lipids	LPE	-	2	17195000	22660000	18042000	10467000	7804200	10409000	12301000	10992000	10158000	--	--
pmb0881	478.29	337.27	477.286	C23H44NO7P	[M+H]+	LysoPE 18:2	Lipids	LPE	-	2	17534000	22530000	17703000	10485000	8869400	10307000	13222000	10940000	10345000	--	--
pmb2975	477.14	357.1	478.148	C23H26O11	[M-H]-	Hesperetin-3'-O-glucuronide	Flavonoids	Flavanones	1237479-05-8	3	23630	46536	38426	9	9	9	20424	16216	10753	--	--
pmb0856	480.31	339.29	479.301	C23H46NO7P	[M+H]+	LysoPE 18:1(2n isomer)	Lipids	LPE	-	3	3261300	6500300	3056000	5622600	3233700	5328400	4098600	2967700	2985100	--	--
pmb2260	480.31	184.07	479.301	C23H46NO7P	[M+H]+	LysoPC 15:1	Lipids	LPC	-	2	186510	199950	199760	296210	320860	279930	187660	165080	182910	--	--
mws0289	480.31	339.29	479.301	C23H46NO7P	[M+H]+	LysoPE 18:1	Lipids	LPE	89576-29-4	3	6218500	11632000	5858100	10144000	5797100	9806600	7879400	5350600	5357200	--	--
pmb0880	482.32	341.31	481.317	C23H48NO7P	[M+H]+	LysoPE 18:0(2n isomer)	Lipids	LPE	-	2	88862	159600	92519	165410	89014	141330	122940	82440	74971	--	--
Lmhp009129	482.32	184.07	481.317	C23H48NO7P	[M+H]+	LysoPC 15:0(2n isomer)	Lipids	LPC	-	1	369990	490050	371440	455860	467870	495870	303410	248910	321130	--	--
pmb0883	482.32	341.31	481.317	C23H48NO7P	[M+H]+	LysoPE 18:0	Lipids	LPE	69747-55-3	3	2840800	5501500	2084800	229350	59605	176260	832850	397890	407570	--	--
pmb2319	482.32	184.07	481.317	C23H48NO7P	[M+H]+	LysoPC 15:0	Lipids	LPC	108273-89-8	1	992320	1267500	1041200	1144600	1040400	1290100	867040	743470	796300	--	--
Hmyn007168	483.27	255.23	484.278	C22H45O9P	[M-H]-	LysoPG 16:0	Lipids	Glycerol ester	-	1	7923	11254	8252.5	4355.1	3590.1	4005	3422.6	4707	4217.4	--	--
pmn001342	487.09	283	488.095	C23H20O12	[M-H]-	Rhein-8-O-(6'-O-acetyl)glucoside	Quinones	Anthraquinone	-	3	220480	342690	269810	9	9	9	140460	140880	119050	--	--
Zmdn006214	487.12	283.06	488.132	C24H24O11	[M-H]-	Physcion-8-O-(6-acetyl)-glucoside	Quinones	Anthraquinone	-	2	9	9	9	3070300	3053900	3455100	1240900	937920	1010700	--	--
pmp000192	489.14	285.07	488.132	C24H24O11	[M+H]+	6''-O-Acetylglycitin	Flavonoids	Isoflavones	134859-96-4	1	1038800	1587500	1347800	9	9	9	680670	635890	596430	--	--
Smpn009230	487.34	487.34	488.35	C30H48O5	[M-H]-	2α,3α,23-trihydroxyolean-12-en-28-oic acid	Terpenoids	Triterpene	-	3	6006.9	4868.5	7722.1	9	9	9	6444.5	6152.6	8354.8	--	--
Lmmn003398	489.11	285.04	490.111	C23H22O12	[M-H]-	Kaempferol-3-O-(6''-acetyl)glucoside	Flavonoids	Flavonols	-	1	140150	115980	122480	87483	74228	75462	124220	98373	137780	--	--
pma1303	492.31	184.07	491.301	C24H46NO7P	[M+H]+	LysoPC 16:2	Lipids	LPC	-	1	131550	170260	117900	53831	54599	45200	55535	59943	71498	--	--
pmb0863	492.31	184.07	491.301	C24H46NO7P	[M+H]+	LysoPC 16:2(2n isomer)	Lipids	LPC	-	1	155470	189630	116700	46689	58624	47629	50209	67756	67081	--	--
pmp001270	494.32	184.07	493.317	C24H48NO7P	[M+H]+	LysoPC 16:1	Lipids	LPC	76790-27-7	1	504090	761990	517760	322360	381440	417200	297130	331200	311310	--	--
Lmhp008833	494.32	184.07	493.317	C24H48NO7P	[M+H]+	LysoPC 16:1(2n isomer)	Lipids	LPC	-	1	566060	880470	603190	356930	356570	428460	367980	350580	376250	--	--
pmb0855	496.34	184.07	495.332	C24H50NO7P	[M+H]+	LysoPC 16:0	Lipids	LPC	17364-16-8	1	10125000	11262000	9449300	3708700	2855200	3907200	6242900	4921100	5198700	--	--
pmd0132	496.34	184.07	495.332	C24H50NO7P	[M+H]+	LysoPC 16:0(2n isomer)	Lipids	LPC	-	1	15876000	21270000	17050000	5133500	5358000	6112600	8484100	7865700	8835500	--	--
pmp000193	503.12	255.06	502.111	C24H22O12	[M+H]+	6''-O-Malonyldaidzin	Flavonoids	Isoflavones	124590-31-4	1	1178500	1078000	927740	9	9	9	880820	797130	643500	C16191	ko00943
HJAP135	505.12	257.08	504.126	C24H24O12	[M+H]+	Pinocembrin-7-O-(6''-O-malonyl)glucoside	Flavonoids	Flavanones	-	3	60358	84368	54466	9	9	9	43913	34028	34970	--	--
Zmdp004305	505.16	255.07	504.142	C28H24O9	[M+H]+	Daidzein-7-O-(2''-benzoyl)rhamnoside	Flavonoids	Isoflavones	-	3	4557800	6691000	5766600	9	9	9	4990600	3566700	4582400	--	--
pme2125	503.16	179	504.169	C18H32O16	[M-H]-	Raffinose*	Others	Saccharides and Alcohols	512-69-6	3	1232200	1220000	1523900	2083900	2120800	1960300	1864500	1953300	1849200	C00492	ko00052,ko01100,ko02010
MWS0442	527.16	365.1	504.169	C18H32O16	[M+Na]+	Maltotriose	Others	Saccharides and Alcohols	1109-28-0	1	7984.8	110810	12904	30674	57005	23156	100670	45673	77690	C01835	ko02010
pme0500	503.16	323	504.169	C18H32O16	[M-H]-	D-Melezitose	Others	Saccharides and Alcohols	597-12-6	1	212340	222830	188420	749620	1012900	941730	513610	443380	420050	C08243	--
mws1589	503.16	179	504.169	C18H32O16	[M-H]-	D-Panose*	Others	Saccharides and Alcohols	33401-87-5	2	184820	187170	181170	192380	202830	355230	298500	239310	368280	C00713	--
pmp001141	506.2	145	505.195	C25H31NO10	[M+H]+	Cimicifugamide	Alkaloids	Phenolamine	-	2	8158	29489	17561	7549	3203	4775.5	10270	7598	5350.5	--	--
Lmhp008718	506.32	184.07	505.317	C25H48NO7P	[M+H]+	LysoPC 17:2	Lipids	LPC	-	1	152490	218670	167090	65262	72144	67314	97330	89678	93191	--	--
Lmhp010757	506.32	365.31	505.317	C25H48NO7P	[M+H]+	LysoPE 20:2	Lipids	LPE	-	3	35502	73329	26901	8552.6	3541.3	9296.1	15235	9134.8	9178.7	--	--
Lmhp010514	506.32	365.31	505.317	C25H48NO7P	[M+H]+	LysoPE 20:2(2n isomer)	Lipids	LPE	-	3	33347	64184	23683	8188.8	3403.1	8423.8	13747	6905.9	8821.7	--	--
Lmhp009590	508.34	184.07	507.332	C25H50NO7P	[M+H]+	LysoPC 17:1	Lipids	LPC	-	1	336080	444120	323310	376480	369930	404180	276910	236750	264550	--	--
pmb2406	510.36	184.07	509.348	C25H52NO7P	[M+H]+	LysoPC 17:0	Lipids	LPC	50930-23-9	2	2133400	4209500	2117000	398770	287030	496650	802320	632150	753110	--	--
Lmhp010515	510.36	184.07	509.348	C25H52NO7P	[M+H]+	LysoPC 17:0(2n isomer)	Lipids	LPC	-	2	589960	951810	573310	125330	113730	150640	256160	215370	226590	--	--
Hmqp006235	516.3	184.07	515.297	C26H46NO7P	[M+H]+	LysoPC 18:4	Lipids	LPC	-	3	6464.6	6475.2	5733.3	1912.8	1771.4	1600.5	2057.9	1177.7	2499.7	--	--
Zmdp005767	517.13	269.09	516.127	C25H24O12	[M+H]+	Formononetin-7-O-(6''-Malonyl)glucoside	Flavonoids	Isoflavones	-	1	227480	543420	291060	9	9	9	133450	147630	171300	C16222	ko00943
pmb0865	518.32	184.07	517.317	C26H48NO7P	[M+H]+	LysoPC 18:3(2n isomer)	Lipids	LPC	-	1	21692000	25696000	23839000	4560500	4610300	5073300	11547000	11255000	12601000	--	--
pmb0854	518.32	184.07	517.317	C26H48NO7P	[M+H]+	LysoPC 18:3	Lipids	LPC	-	1	20194000	24814000	23442000	4623600	4575600	5785400	12207000	11078000	12445000	--	--
pmp000194	519.11	271.05	518.106	C24H22O13	[M+H]+	6''-O-Malonylgenistin	Flavonoids	Isoflavones	51011-05-3	1	1611400	1647300	1339400	9	9	9	1390500	1176900	983200	C16192	ko00943
pmp000585	519.11	433.11	518.106	C24H22O13	[M+H]+	Apigenin-7-O-(6''-malonyl)glucoside	Flavonoids	Flavones	86546-87-4	1	4039200	4857500	4320300	9	9	9	3753900	3210200	3337400	C10020	--
Zmdp004112	519.11	271.06	518.106	C24H22O13	[M+H]+	Genistein-7-O-(6''-malonyl)glucoside	Flavonoids	Isoflavones	-	1	14611000	20326000	15934000	9	9	9	8755100	9759400	8336100	--	--
Lmmn007259	517.19	489.19	518.194	C30H30O8	[M-H]-	Gossypol	Terpenoids	Sesquiterpenoids	303-45-7	1	46562	44576	46831	48368	46477	39180	42250	42059	43511	C07667	ko00909,ko01110
pmp001273	520.34	184.07	519.332	C26H50NO7P	[M+H]+	LysoPC 18:2	Lipids	LPC	-	1	9257700	9918000	8713600	6642400	6470100	6831900	7843900	6523800	6317300	--	--
pmp001251	520.34	184.07	519.332	C26H50NO7P	[M+H]+	LysoPC 18:2(2n isomer)	Lipids	LPC	-	1	7547500	8171400	7174600	5468200	4859800	5200500	6244100	5041700	5194700	--	--
Li512111	519.11	315.05	520.122	C24H24O13	[M-H]-	Isorhamnetin-3-O-(6''-acetylglucoside)	Flavonoids	Flavonols	-	2	9	9	9	34930	15183	29404	4756.5	8189.3	7494.8	--	--
Lmhp010190	522.36	184.07	521.348	C26H52NO7P	[M+H]+	LysoPC 18:1(2n isomer)	Lipids	LPC	-	1	2567400	4129800	2703900	4589700	4200600	5099100	4137400	2892800	3220000	--	--
pmp001281	522.36	184.07	521.348	C26H52NO7P	[M+H]+	LysoPC 18:1	Lipids	LPC	-	1	2635800	4560900	2842400	4783400	4446200	5306600	4042400	3032300	3267600	--	--
pmn001710	521.13	359.08	522.137	C24H26O13	[M-H]-	Rosmarinic acid-3'-O-glucoside	Phenolic acids	Phenolic acids	910028-78-3	2	429700	375580	347990	18462	17869	15344	275200	195250	196240	--	--
HJN083	521.2	359.15	522.211	C26H34O11	[M-H]-	Lariciresinol-4'-O-glucoside	Lignans and Coumarins	Lignans	143663-00-7	2	57418	64799	46367	1616	4118.9	1387.4	37500	21348	20143	--	--
pmd0136	524.37	184.07	523.364	C26H54NO7P	[M+H]+	LysoPC 18:0(2n isomer)	Lipids	LPC	-	1	13109000	24470000	12286000	1452700	972790	1925100	4602400	3084600	3882600	--	--
mws0126	524.37	184.07	523.364	C26H54NO7P	[M+H]+	LysoPC 18:0	Lipids	LPC	19420-57-6	1	30452000	49469000	26490000	3299000	1797100	3865900	11270000	5942500	8441600	--	--
Lmtn003096	523.21	361.14	524.226	C26H36O11	[M-H]-	Secoisolariciresinol 4-O-glucoside	Lignans and Coumarins	Lignans	-	1	653220	615450	572750	6735	3243	2804.8	288760	305400	283070	--	--
pmp000195	533.13	285.07	532.122	C25H24O13	[M+H]+	6''-O-Malonylglycitin	Flavonoids	Isoflavones	137705-39-6	1	503460	746250	735130	9	9	9	416820	364470	360290	C16197	ko00943
Lmbn001181	531.14	531.13	532.143	C22H28O15	[M-H]-	Fraxetin-7,8-di-O-glucoside	Lignans and Coumarins	Coumarins	-	3	81974	117670	87133	42586	62164	69971	70867	68933	86779	--	--
Lmhp007840	534.36	184.07	533.348	C27H52NO7P	[M+H]+	LysoPC 19:2	Lipids	LPC	-	2	38365	51391	39352	45438	30957	31347	34529	39541	35085	--	--
Lmhp007598	534.36	184.07	533.348	C27H52NO7P	[M+H]+	LysoPC 19:2(2n isomer)	Lipids	LPC	-	2	75605	101490	68691	18993	17020	18578	42180	32017	32731	--	--
Lmdp004892	535.11	287.05	534.101	C24H22O14	[M+H]+	Kaempferol-3-O-(6''-malonyl)galactoside*	Flavonoids	Flavonols	-	1	544160	697790	609330	348060	241120	340880	328280	340600	390240	--	--
Lmmp003817	535.11	287.05	534.101	C24H22O14	[M+H]+	Kaempferol-3-O-(6''-malonyl)glucoside*	Flavonoids	Flavonols	-	2	681390	689430	570300	371490	234050	314550	392420	298480	297760	--	--
Lmhp010908	536.37	184.07	535.364	C27H54NO7P	[M+H]+	LysoPC 19:1	Lipids	LPC	-	2	236160	533330	253280	76620	60540	100630	96095	82728	103530	--	--
Zmfn000481	535.04	323.03	536.044	C14H22N2O16P2	[M-H]-	Uridine-5'-Diphosphate-D-Xylose	Nucleotides and derivatives	Nucleotides and derivatives	3616-06-6	3	9115.9	6331.1	5690.3	11165	12331	9561.5	9804	8157.9	6744.3	C00190	ko00520,ko00908,ko01100
pmb2228	538.39	184.07	537.379	C27H56NO7P	[M+H]+	LysoPC 19:0	Lipids	LPC	108273-88-7	3	62098	85780	50296	247800	215330	173900	103000	91223	89497	--	--
Lmdn001925	537.2	375.15	538.205	C26H34O12	[M-H]-	Olivil-4'-O-glucoside	Lignans and Coumarins	Lignans	76880-93-8	3	21714	32401	12765	9	9	9	11301	10111	7253.6	--	--
Zmdn003480	537.2	375.15	538.205	C26H34O12	[M-H]-	Cycloolivil-6-O-glucoside	Lignans and Coumarins	Lignans	-	3	14245	10308	13943	9	9	9	10235	5643.2	6209.8	--	--
Lmhp009890	546.36	184.07	545.348	C28H52NO7P	[M+H]+	LysoPC 20:3	Lipids	LPC	1199257-41-4	3	21514	24520	17763	4022.7	3693.9	5518.2	9361.5	8386.3	10283	--	--
pmd0147	548.37	184.07	547.364	C28H54NO7P	[M+H]+	LysoPC 20:2	Lipids	LPC	-	3	655720	1346500	703590	122780	84779	174270	255370	201920	234120	--	--
pmd0146	548.37	184.07	547.364	C28H54NO7P	[M+H]+	LysoPC 20:2(2n isomer)	Lipids	LPC	-	3	649520	1237000	702580	127240	87666	171150	268140	197580	221940	--	--
Zmhp006502	549.12	301.07	548.117	C25H24O14	[M+H]+	Kaempferide-3-O-(6''-malonyl)glucoside	Flavonoids	Flavonols	-	1	3596.7	4076.7	1882.6	12998	14649	17588	7856	6372.1	3721.8	--	--
pmb0608	549.12	301.4	548.117	C25H24O14	[M+H]+	Chrysoeriol-7-O-(6''-malonyl)glucoside	Flavonoids	Flavones	-	1	5712.5	4391	3696.7	296220	278270	280420	54746	68659	75818	--	--
Zmdp003677	549.16	255.07	548.153	C26H28O13	[M+H]+	Daidzein-7-O-Glucoside-4'-O-Apioside	Flavonoids	Isoflavones	108069-01-8	1	3105700	5239500	2615300	9	9	9	1526700	1791100	1479400	--	--
Zmdp003228	549.16	255.07	548.153	C26H28O13	[M+H]+	Daidzein-7-O-apiosyl(1→6)glucoside	Flavonoids	Isoflavones	-	1	2177500	2524100	1935000	9	9	9	1095900	812780	856780	--	--
pmp000589	551.1	303.05	550.096	C24H22O15	[M+H]+	Quercetin-7-O-(6''-malonyl)glucoside	Flavonoids	Flavonols	-	3	32032	35019	44741	547.5	869.65	1364.5	13788	12213	10183	--	--
pmp000394	551.18	419.13	550.169	C26H30O13	[M+H]+	Naringenin-7-O-(2''-O-apiosyl)glucoside	Flavonoids	Flavanones	-	3	6009.8	6976.2	7696.5	9	9	9	5469.8	3286	3246	--	--
Hmln002355	549.2	387.15	550.204	C27H34O12	[M-H]-	5'-Methoxymatairesinoside	Lignans and Coumarins	Lignans	1691201-82-7	2	81376	77463	85578	19987	28372	24618	40194	44349	48080	--	--
pmd0142	552.4	184.07	551.395	C28H58NO7P	[M+H]+	LysoPC 20:0	Lipids	LPC	-	3	6950	9590.5	8291.5	3240.7	3051.6	4371.4	4900.8	3624	2228.1	--	--
Lmmn002260	551.21	389.17	552.221	C27H36O12	[M-H]-	5'-Methoxyisolariciresinol-9'-O-glucoside	Lignans and Coumarins	Lignans	-	2	63111	65397	53538	38255	47783	66826	40232	43947	41354	--	--
Rfmb25702	561.2	357.13	562.205	C28H34O12	[M-H]-	Pinoresinol-4-O-(6''-acetyl)glucoside	Lignans and Coumarins	Lignans	-	3	135770	106470	136710	9338.1	7311.1	6687.8	102030	98562	77844	--	--
HJAP064	565.12	317.08	564.088	C25H24O15	[M+H]+	Isorhamnetin-3-O-(6''-malonylglucoside)	Flavonoids	Flavonols	-	1	9	9	9	104990	67256	107550	19032	12559	18733	--	--
Smhp004476	565.15	433.11	564.148	C26H28O14	[M+H]+	Isovitexin-2''xyloside	Flavonoids	Flavonoid carbonoside	-	2	395310	399400	255890	9	9	9	201940	163250	186620	--	--
Lmnp202580	565.16	433.11	564.148	C26H28O14	[M+H]+	Apigenin-8-C-(2''-xylosyl)glucoside	Flavonoids	Flavonoid carbonoside	-	2	404520	459100	338020	9	9	9	203390	192870	170750	--	--
pmb0571	565.16	271.6	564.148	C26H28O14	[M+H]+	Apigenin-7-O-(2''-glucosyl)arabinoside	Flavonoids	Flavones	-	3	183420	144110	119860	9	9	9	96521	71005	63074	--	--
pmp000411	565.16	433.1	564.148	C26H28O14	[M+H]+	Genistein-8-C-apiosyl(1→6)glucoside	Flavonoids	Isoflavones	-	2	351990	379630	266850	9	9	9	164520	188340	163060	--	--
pmb2922	565.05	323.1	566.055	C15H24N2O17P2	[M-H]-	Uridine 5'-diphospho-D-glucose	Nucleotides and derivatives	Nucleotides and derivatives	133-89-1	3	8658.2	7110.5	8511	9	9	9	10622	4867.3	4856.5	C00029	ko00040,ko00052,ko00053,ko00240,ko00500,ko00520,ko00524,ko00561,ko00908,ko01100,ko01110,ko01240
MWSmce498	579.17	271.07	578.164	C27H30O14	[M+H]+	Rhoifolin	Flavonoids	Flavones	17306-46-6	3	15886	14509	12498	9	9	9	11029	4513.5	6059	C12627	ko00944
HJAP148	581.15	287.06	580.142	C26H28O15	[M+H]+	Kaempferol-3-O-sambubioside	Flavonoids	Flavonols	27661-51-4	1	13539	13657	13425	302880	255490	358910	86810	95039	76198	--	--
Zmhn001446	579.21	417.16	580.216	C28H36O13	[M-H]-	Syringaresinol-4'-O-glucoside	Lignans and Coumarins	Lignans	7374-79-0	3	361100	306840	354640	9	9	9	224410	229490	180540	C10890	--
MWSHY0080	595.17	287.06	594.158	C27H30O15	[M+H]+	Luteolin-7-O-neohesperidoside (Lonicerin)*	Flavonoids	Flavones	25694-72-8	1	236530	230160	150050	10558	7405	7581.5	126870	93778	98810	C12630	ko00944
Lmsn002815	593.15	285.04	594.158	C27H30O15	[M-H]-	Kaempferol-3-O-rutinoside(Nicotiflorin)*	Flavonoids	Flavonols	17650-84-9	1	9420	7458.5	6875.5	27068	17502	24459	12573	14485	12604	C21833	ko00944,ko01110
MWSHY0061	595.16	287.06	594.158	C27H30O15	[M+H]+	Kaempferol-3-O-neohesperidoside*	Flavonoids	Flavonols	32602-81-6	1	49398	66506	78982	118240	125970	154590	54664	86706	78511	--	--
Wmkp002590	595.19	127.04	594.158	C27H30O15	[M+H]+	5,7-Dihydroxy-4-methoxyflavone-3-O-xylose-(1-6)-glucose	Flavonoids	Flavones	-	1	79463	77268	70551	135660	128060	117720	85368	76405	87270	--	--
mws1073	595.17	457.2	594.158	C27H30O15	[M+H]+	Apigenin-6,8-di-C-glucoside (Vicenin-2)	Flavonoids	Flavonoid carbonoside	23666-13-9	3	7529.3	12117	14111	9	9	9	7127	6699.1	3728.9	C10195	--
MWSHY0092	597.18	289.07	596.174	C27H32O15	[M+H]+	Eriodictyol-7-O-Rutinoside (Eriocitrin)	Flavonoids	Flavanones	13463-28-0	2	130740	118330	86444	9	9	9	50597	51218	48880	C09732	--
Lmqn000780	606.08	384.98	607.082	C17H27N3O17P2	[M-H]-	Uridine 5'-diphospho-N-acetylglucosamine	Nucleotides and derivatives	Nucleotides and derivatives	528-04-1	3	6334.2	2581.3	5108.2	2143	455.13	1744.4	2534	2390.4	2753.8	C00043	ko00520,ko00524,ko01100
Zmjp003031	611.16	449.11	610.153	C27H30O16	[M+H]+	Orientin-2''-O-galactoside	Flavonoids	Flavonoid carbonoside	-	3	944.74	2244.1	2999.8	29543	34797	35464	11951	10929	9725.8	--	--
Zmxp003107	611.16	287.06	610.153	C27H30O16	[M+H]+	Luteolin-7,3'-di-O-glucoside	Flavonoids	Flavones	52187-80-1	3	22218000	18527000	19757000	9	9	9	13404000	12096000	11006000	--	--
Lmbp002592	611.16	287.05	610.153	C27H30O16	[M+H]+	Kaempferol-3,7-O-diglucoside	Flavonoids	Flavonols	25615-14-9	3	143920	145380	122690	43997	54915	65216	95017	105800	102000	--	--
Hmpp002612	611.16	287.05	610.153	C27H30O16	[M+H]+	Luteolin-7-O-gentiobioside	Flavonoids	Flavones	-	1	22017000	19152000	19440000	9	9	9	11462000	11127000	13192000	--	--
Rfmb26201	621.22	417.16	622.226	C30H38O14	[M-H]-	Syringaresinol-4'-O-(6''-acetyl)glucoside	Lignans and Coumarins	Lignans	-	3	453310	534920	459150	3296.2	3363.4	2390.4	394210	268930	265510	--	--
Lmzn001664	623.13	447.1	624.133	C27H28O17	[M-H]-	Kaempferol-3-O-glucuronide-7-O-glucoside	Flavonoids	Flavonols	-	3	17870	20457	13266	9	9	9	7150.8	6113.2	4081.2	--	--
MWSHY0064	625.17	317.07	624.169	C28H32O16	[M+H]+	Isorhamnetin-3-O-neohesperidoside	Flavonoids	Flavonols	55033-90-4	1	2321.5	3493.5	1587.2	55803	67179	80401	16350	17055	14434	--	--
Lmdp004200	635.42	423.36	634.408	C36H58O9	[M+H]+	Soyasapogenol B-3-O-glucuronide	Terpenoids	Triterpene Saponin	-	2	408250	433830	368050	18538	18531	12983	289450	222160	217500	C19763	--
Hmqp003435	651.15	271.06	650.142	C29H30O17	[M+H]+	Apigenin-7-O-(2''-O-apiosyl)(6''-Malonyl)glucoside	Flavonoids	Flavones	-	1	47795	31957	51581	9	9	9	26391	26145	26583	C05622	ko00944
pmb0530	664.12	136.2	663.109	C21H27N7O14P2	[M+H]+	Nicotinic acid adenine dinucleotide	Nucleotides and derivatives	Nucleotides and derivatives	53-84-9	1	757030	767060	657500	554690	1062400	665400	341400	371900	427520	C00003	ko00190,ko00730,ko00760,ko01100,ko01240
Lmqn000213	665.21	341.11	666.222	C24H42O21	[M-H]-	Stachyose	Others	Saccharides and Alcohols	470-55-3	1	2597300	3238500	2646300	1063100	948720	904470	2327200	2401100	2171700	C01613	ko00052,ko01100
mws4163	665.21	485.3	666.222	C24H42O21	[M-H]-	Nystose	Others	Saccharides and Alcohols	13133-07-8	1	3139800	2700700	3162300	1378300	1031300	1717700	2825800	2909400	2854400	--	--
mws1593	665.21	161	666.222	C24H42O21	[M-H]-	D-Maltotetraose	Others	Saccharides and Alcohols	34612-38-9	2	361770	393100	223160	123840	124290	102200	211540	172240	195440	C02052	--
Lmhp008744	677.37	261.22	676.367	C33H56O14	[M+H]+	1-α-Linolenoyl-glycerol-2,3-di-O-glucoside	Lipids	Glycerol ester	-	2	11723	12252	7299.6	9	9	9	3073.5	2757.8	2393.9	--	--
Lmhp008513	677.37	261.22	676.367	C33H56O14	[M+H]+	2-α-Linolenoyl-glycerol-1,3-di-O-glucoside	Lipids	Glycerol ester	-	2	8023.8	13441	5717.5	9	9	9	3992.7	2292.8	4595.3	--	--
Lmhp009384	679.39	263.24	678.383	C33H58O14	[M+H]+	1-Linoleoylglycerol-2,3-di-O-glucoside	Lipids	Glycerol ester	-	1	23996	24248	20332	7724.7	2686	3405.9	8344.4	7121.8	7134.2	--	--
Lmhp009190	679.39	263.24	678.383	C33H58O14	[M+H]+	2-Linoleoylglycerol-1,3-di-O-glucoside	Lipids	Glycerol ester	-	1	23416	36728	18054	6193.7	2094.7	5771.5	13342	9304.9	8396	--	--
Hmlp003185	681.17	287.05	680.159	C30H32O18	[M+H]+	Luteolin-7-O-(6''-malonyl)glucoside-5-O-rhamnoside	Flavonoids	Flavones	-	2	210000	192480	269260	9	9	9	142780	141650	149940	--	--
Hmcp001629	697.16	449.1	696.153	C30H32O19	[M+H]+	Kaempferol-3-O-(6''-Malonyl)glucoside-7-O-Glucoside	Flavonoids	Flavonols	-	2	35757	58730	49614	83059	79917	124570	37134	46539	38989	--	--
Xmyp004678	727.21	287.05	726.201	C32H38O19	[M+H]+	Kaempferol-3-O-(2-O-Xylosyl-6-O-Rhamnosyl)Glucoside	Flavonoids	Flavonols	-	2	9	9	9	568070	486170	613470	190110	187520	168140	--	--
Lmsp003881	741.22	287.06	740.216	C33H40O19	[M+H]+	Kaempferol-3-O-rutinoside-7-O-rhamnoside	Flavonoids	Flavonols	-	1	1055600	1149400	932070	9	9	9	532440	545690	461080	--	--
Hmqp002870	743.2	287.06	742.196	C32H38O20	[M+H]+	Luteolin-7-O-Sophoroside-5-O-arabinoside	Flavonoids	Flavones	-	3	49340	79602	49363	9	9	9	37135	35358	32692	--	--
pme2651	742.1	620.1	743.075	C21H28N7O17P3	[M-H]-	NADP (Nicotinamide adenine dinucleotide phosphate)	Nucleotides and derivatives	Nucleotides and derivatives	53-59-8	3	53780	61206	74128	183120	97276	88873	78767	76756	78246	C00006	ko00195,ko00480,ko00760,ko01100,ko01240
pmb0660	757.2	147.1	756.19	C36H36O18	[M+H]+	Isoorientin-7-O-(6''-p-coumaroyl)glucoside	Flavonoids	Flavonoid carbonoside	-	2	9826.5	8111.8	11486	9	9	9	4881.2	6505.5	4320.5	--	--
Xmyp004945	757.22	287.06	756.211	C33H40O20	[M+H]+	Kaempferol-3-O-(6''-Rhamnosyl-2''-Glucosyl)Glucoside (Camelliaside A)	Flavonoids	Flavonols	135095-52-2	2	10884	11424	12700	22348	20377	9041	6340	7258.2	4814	--	--
Lmpp003268	757.22	287.06	756.211	C33H40O20	[M+H]+	Kaempferol-3-O-rutinoside-7-O-glucoside	Flavonoids	Flavonols	-	2	5137700	5173300	4477700	37386	43284	38826	2465100	2262000	2152900	--	--
Lmdp005647	767.46	441.37	766.45	C41H66O13	[M+H]+	Soyasaponin IV	Terpenoids	Triterpene Saponin	108906-97-4	1	2646600	2260900	1898700	5355.5	4939.4	3573	1086800	1084200	969500	--	--
HJN098	779.46	779.46	780.465	C42H68O13	[M-H]-	Azukisaponin I	Terpenoids	Triterpene Saponin	82793-02-0	2	127370	154740	126800	10581	12344	14479	91078	70461	73543	--	--
pme2746	784.15	437	785.157	C27H33N9O15P2	[M-H]-	Riboflavin 5'-Adenosine Diphosphate	Nucleotides and derivatives	Nucleotides and derivatives	146-14-5	1	777350	896410	769390	356350	339010	308260	366200	408930	335120	C00016	ko00740,ko01100,ko01110,ko01240
Lmdp005678	797.47	441.37	796.461	C42H68O14	[M+H]+	Soyasaponin III	Terpenoids	Triterpene Saponin	55304-02-4	1	9753800	11824000	10144000	686910	549050	639240	6186000	5977500	5634600	C19865	--
pmp000197	797.47	441.37	796.461	C42H68O14	[M+H]+	Soyasaponin βb'	Terpenoids	Triterpene Saponin	-	1	10593000	12139000	10928000	665990	598340	564550	5975000	5822300	5273900	--	--
Lmdn000248	827.27	665.22	828.275	C30H52O26	[M-H]-	Verbascose	Others	Saccharides and Alcohols	546-62-3	1	12531	11326	16170	4245.5	8420	7882.5	9548.5	13854	6605.5	C08252	--
Lmqp002349	859.21	697.16	858.207	C36H42O24	[M+H]+	Kaempferol-3-O-(6''''-malonyl)sophorotrioside	Flavonoids	Flavonols	-	2	9	9	9	49178	38042	48634	11808	11001	17177	--	--
Lmdp007827	893.49	423.36	892.482	C47H72O16	[M+H]+	Soyasaponin γa	Terpenoids	Triterpene Saponin	-	1	504450	582430	536010	157930	159540	144390	134380	123240	120630	--	--
Lmdn004802	911.5	911.5	912.508	C47H76O17	[M-H]-	Soyasaponin II	Terpenoids	Triterpene Saponin	55319-36-3	2	781260	780290	811830	4934.9	5996.8	7979.5	777750	670750	596670	C12081	--
pmp000198	913.52	441.37	912.508	C47H76O17	[M+H]+	Soyasaponin βc	Terpenoids	Triterpene Saponin	-	1	4507500	4947300	3607200	166870	203130	194870	3533400	3168900	2533900	--	--
pmp000199	923.5	423.36	922.493	C48H74O17	[M+H]+	Soyasaponin γg	Terpenoids	Triterpene Saponin	-	1	5410800	4933600	5451700	3407700	3041900	3065300	895910	890410	1027100	--	--
Lmmp008478	941.51	439.36	940.503	C48H76O18	[M+H]+	Soyasapogenol E-3-O-rhamnosyl(1,2)glucosyl(1,2)glucuronide	Terpenoids	Triterpene Saponin	-	1	44904000	45961000	39417000	13612000	12949000	13241000	48422000	42264000	39359000	--	--
HJAP139	941.51	423.36	940.503	C48H76O18	[M+H]+	Dehydrosoyasaponin I	Terpenoids	Triterpene Saponin	117210-14-7	1	61205	62599	35464	9	9	9	37289	24332	25915	C13837	--
pmp000200	941.51	439.35	940.503	C48H76O18	[M+H]+	Soyasaponin βe	Terpenoids	Triterpene Saponin	-	1	41512000	43403000	40443000	12962000	11775000	14288000	46394000	40938000	38924000	--	--
pmp000201	943.53	599.39	942.519	C48H78O18	[M+H]+	Soyasaponin βb (Soyasaponin I)	Terpenoids	Triterpene Saponin	-	1	15886000	17654000	15205000	10724000	10610000	10346000	13389000	11530000	11902000	C08983	--
pmp000202	957.51	439.35	956.498	C48H76O19	[M+H]+	Soyasaponin βd	Terpenoids	Triterpene Saponin	-	1	18291000	18943000	17947000	8364	1708.2	2200.8	13841000	12068000	11962000	--	--
pmp000203	959.52	599.39	958.514	C48H78O19	[M+H]+	Soyasaponin βa (Soyasaponin V)	Terpenoids	Triterpene Saponin	114590-20-4	1	3321800	4048900	3044800	9	9	9	1865700	1469400	1570200	--	--
Lmwp005925	973.5	471.35	972.493	C48H76O20	[M+H]+	Azukisaponin IV	Terpenoids	Triterpene Saponin	82793-04-2	3	160100	221240	136190	23488	36646	27049	240060	210830	219880	--	--
pmp000204	1039.55	761.44	1038.54	C53H82O20	[M+H]+	Soyasaponin βα	Terpenoids	Triterpene Saponin	-	1	430890	494190	436190	199320	132290	183090	104060	118510	127360	--	--
Lmdp005758	1047.54	441.37	1046.53	C51H82O22	[M+H]+	Soyasaponin A6	Terpenoids	Triterpene Saponin	117210-07-8	3	6060.7	4835.4	6652.8	3802.8	3167.7	2381.9	2936.2	3166.6	2237.5	--	--
Lmdp006387	1055.54	423.36	1054.54	C53H82O21	[M+H]+	Soyasaponin αa	Terpenoids	Triterpene Saponin	-	2	86833	79171	95324	9	9	9	98381	94521	88531	--	--
pmp000205	1069.56	423.36	1068.55	C54H84O21	[M+H]+	Soyasaponin βg (Soyasaponin VI)	Terpenoids	Triterpene Saponin	143519-54-4	1	3700600	4120600	4201200	15834000	16062000	15645000	2468000	2441700	2430400	--	--
pmp000206	1085.55	567.4	1084.55	C54H84O22	[M+H]+	Soyasaponin αg	Terpenoids	Triterpene Saponin	-	2	394300	592360	422450	1733.7	2635.8	1966	74825	56998	60070	--	--
Lmmp005587	1105.58	603.43	1104.57	C54H88O23	[M+H]+	Soyasapogenol A-3-O-rhamnosyl(1,2)glucosyl(1,2)glucuronide-28-O-rhamnoside	Terpenoids	Triterpene Saponin	-	3	9412.6	10979	7582.8	9	9	9	9403.7	6755.6	5998.6	--	--
HJN097	1133.54	1133.54	1134.55	C54H86O25	[M-H]-	Azukisaponin VI	Terpenoids	Triterpene Saponin	82801-39-6	2	134940	88187	92137	28263	22855	21048	86957	72254	30979	--	--
Lmdp105647	1245.59	937.48	1244.58	C60H92O27	[M+H]+	AcetylSoyasaponin A3	Terpenoids	Triterpene Saponin	117210-16-9	2	217220	235190	261650	2027.3	1456.4	1274.1	147190	161270	158740	--	--
Lmdp005386	1245.59	437.34	1244.58	C60H92O27	[M+H]+	Soyasaponin Ah	Terpenoids	Triterpene Saponin	-	1	45529	43529	49783	9	9	9	25140	28187	25552	--	--
