# Supplementary material for: Widely Targeted Metabolomics Analysis of Soybean and Chickpea and Their Different Advantages and New Functional Compounds for Diabetes
Source: Molecules. 2022 Aug 19;27(16):5297. doi: 10.3390/molecules27165297 (PMC9413387; doi:10.3390/molecules27165297)
Supplement: Supplementary file 1 [file molecules-27-05297-s001.zip › Supplementary Files/Supplementary Tables/Table S2.xlsx]

## Sheet: Sheet1
Table S2. List of DAMs in the YZD vs. DD.
Index	Formula	Compounds	Class I	Class II	CAS	Level	DD-1	DD-2	DD-3	YZD-1	YZD-2	YZD-3	VIP	Fold_Change	Log2FC	Type
MWS2040	CH4O3S	Methanesulfonic acid	Organic acids	Organic acids	75-75-2	3	48058	44340	40963	151860	82410	86862	1.00641	2.40799	1.26783	up
MWSmce460	C5H9NO	2-Piperidone	Alkaloids	Piperidine alkaloids	675-20-7	2	141690	165850	145280	76018	70863	64431	1.09826	0.466658	-1.09956	down
MWSmce585	C4H9NO2	Methyl 3-aminopropanoate	Amino acids and derivatives	Amino acids and derivatives	4138-35-6	2	10894000	12025000	11816000	5789400	5699300	5311900	1.10917	0.483679	-1.04788	down
pme3011	C4H9NO2	γ-Aminobutyric acid	Organic acids	Organic acids	56-12-2	2	397460	288690	342050	53447	36828	28360	1.09633	0.115381	-3.11552	down
pme3033	C4H9NO2	N,N-Dimethylglycine	Amino acids and derivatives	Amino acids and derivatives	1118-68-9	3	644070	551770	625710	236510	256580	247480	1.1078	0.40656	-1.29846	down
Lmbn000193	C3H4O4	Tartronate semialdehyde*	Organic acids	Organic acids	2480-77-5	3	231790	280500	289130	31297	9450.5	24554	1.07407	0.0814822	-3.61737	down
ML10172161	C3H4O4	Hydroxypyruvic acid*	Organic acids	Organic acids	1113-60-6	3	310620	414710	291200	32003	30238	36464	1.10958	0.0970999	-3.36439	down
mws0576	C4H8O3	3-Hydroxybutyric acid	Organic acids	Organic acids	300-85-6	3	3585100	3718900	3562800	477120	437000	395340	1.11415	0.120501	-3.05288	down
mws0574	C4H8O3	2-Hydroxyisobutyric acid	Organic acids	Organic acids	594-61-6	3	150790	133370	128030	26579	25837	20898	1.10934	0.177865	-2.49115	down
pme1975	C3H4O4	Malonic acid	Organic acids	Organic acids	141-82-2	3	4213700	3723700	4051200	728370	609530	613430	1.11254	0.162765	-2.61913	down
MWS5173	C4H5N3O	Isocytosine	Nucleotides and derivatives	Nucleotides and derivatives	108-53-2	2	746150	1088500	787210	64943	76926	116840	1.09802	0.0986738	-3.34119	down
mws0255	C4H5N3O	Cytosine	Nucleotides and derivatives	Nucleotides and derivatives	71-30-7	2	251680	349180	338630	59314	91370	82150	1.08563	0.24783	-2.01258	down
pme2122	C5H9N3	Histamine	Alkaloids	Alkaloids	51-45-6	3	203800	208250	199780	69050	57145	62590	1.11085	0.308558	-1.69639	down
pme0120	C5H11NO2	5-Aminovaleric acid	Organic acids	Organic acids	660-88-8	2	156080	159230	132950	28573	27246	28997	1.11256	0.189212	-2.40193	down
MWSmce548	C5H11NO2	Betaine	Alkaloids	Alkaloids	107-43-7	1	3768700	4140500	4661300	1552300	1559400	1445700	1.1068	0.362547	-1.46376	down
mws0671	C4H9NO3	L-Homoserine*	Amino acids and derivatives	Amino acids and derivatives	672-15-1	3	148580	206100	230300	417510	412480	393430	1.05081	2.09139	1.06446	up
mws0230	C4H9NO3	L-Threonine*	Amino acids and derivatives	Amino acids and derivatives	72-19-5	3	290760	292150	351540	632790	612600	638690	1.09707	2.01624	1.01167	up
pmp001287	C8H9N	N-Benzylmethylene isomethylamine	Alkaloids	Alkaloids	-	1	9932100	10723000	9499400	3223100	3530200	3312000	1.11182	0.333791	-1.58298	down
mws0133	C6H6N2O	Nicotinamide	Others	Vitamin	98-92-0	2	290360	269070	271750	2414900	2130700	2355200	1.11469	8.30241	3.05353	up
pme2134	C4H10O4	D-Threitol	Others	Saccharides and Alcohols	2418-52-2	3	88342	79049	104890	51576	46409	32676	1.02516	0.479876	-1.05927	down
pme1216	C6H5NO2	2-Picolinic acid	Organic acids	Organic acids	98-98-6	3	161500	246890	207580	55995	54981	59153	1.0953	0.276197	-1.85623	down
pme0490	C6H5NO2	Nicotinic acid (Vitamin B3)	Others	Vitamin	59-67-6	1	1178300	1213300	1195900	308450	352990	317730	1.11329	0.272939	-1.87335	down
pmb0302	C2H8NO3P	2-Aminoethylphosphonate	Lipids	Glycerol ester	2041-14-7	3	28164	34802	28781	10016	10315	15360	1.06289	0.389015	-1.3621	down
MWSmce704	C6H6OS	5-Methyl-2-thiophenecarboxaldehyde	Others	Others	13679-70-4	3	4509.7	7029	5242	20854	19318	25628	1.08788	3.92117	1.97128	up
pmp000509	C6H6O3	Maltol	Others	Others	118-71-8	2	1151000	1353700	1055400	547550	539300	516890	1.09595	0.450476	-1.15048	down
mws0251	C5H6N2O2	Thymine	Nucleotides and derivatives	Nucleotides and derivatives	65-71-4	3	7239.6	6456.2	7646.1	21347	21449	16581	1.09535	2.78218	1.47622	up
MWSmce706	C5H8N2O2	Cyclo(Ala-Gly)	Amino acids and derivatives	Amino acids and derivatives	4526-77-6	2	548120	547980	433180	80272	44576	66061	1.09798	0.124836	-3.0019	down
ML10181668	C6H11NO2	Cycloleucine	Amino acids and derivatives	Amino acids and derivatives	52-52-8	1	206570	212000	204270	2219000	2814900	3301100	1.11129	13.3822	3.74225	up
MWS0811	C6H11NO2	L-Pipecolic Acid	Organic acids	Organic acids	3105-95-1	1	64427	58438	58684	995060	1116800	982330	1.1151	17.0433	4.09113	up
Zmdp000376	C5H11N3O	4-Guanidinobutanal	Others	Others	-	1	170940	175510	210320	2129400	2368800	2777100	1.11205	13.067	3.70785	up
mws0425	C5H6O4	Citraconic acid	Organic acids	Organic acids	498-23-7	3	283850	275670	286200	126040	99275	117360	1.10242	0.405187	-1.30334	down
pmb0501	C5H14N4	Agmatine	Alkaloids	Alkaloids	306-60-5	3	18000	62061	16887	3152.6	3370.5	2351.9	1.03703	0.0915439	-3.44939	down
pmp001198	C6H13NO2	6-Deoxyfagomine	Alkaloids	Piperidine alkaloids	197449-09-5	1	2595500	2873100	2513100	1306900	1234100	1230400	1.10772	0.472506	-1.0816	down
pme0274	C6H13NO2	6-Aminocaproic acid	Organic acids	Organic acids	60-32-2	2	1506000	1585300	1419200	811420	705280	653090	1.09527	0.481053	-1.05573	down
mws0258	C6H13NO2	L-Isoleucine*	Amino acids and derivatives	Amino acids and derivatives	73-32-5	1	3617900	4530200	3792500	1687400	1764400	1610600	1.09965	0.423965	-1.23798	down
mws0227	C6H13NO2	L-Leucine*	Amino acids and derivatives	Amino acids and derivatives	61-90-5	1	3541800	4100900	3442300	1690200	1703900	1824900	1.1019	0.470816	-1.08676	down
Lmbn001288	C5H8O4	2-Hydroxy-2-methyl-3-oxobutanoic acid	Organic acids	Organic acids	71698-08-3	2	346900	351140	379020	52438	59263	43930	1.11079	0.144496	-2.7909	down
Lmmn000806	C5H8O4	Dimethylmalonic acid*	Organic acids	Organic acids	595-46-0	1	431420	427640	388180	55559	47301	52513	1.11392	0.124573	-3.00493	down
pme0243	C5H8O4	Glutaric acid	Organic acids	Organic acids	110-94-1	3	185140	189210	197440	518430	533430	525400	1.11463	2.75846	1.46386	up
mws0473	C5H8O4	2-Methylsuccinic acid*	Organic acids	Organic acids	498-21-5	1	4040200	4077200	4057100	492750	516570	530820	1.11543	0.126505	-2.98273	down
Lmgn000160	C4H8N2O3	3-Ureidopropionic Acid	Organic acids	Organic acids	462-88-4	3	10210	13281	13152	23580	34023	25334	1.05324	2.26338	1.17848	up
mws0001	C4H8N2O3	L-Asparagine	Amino acids and derivatives	Amino acids and derivatives	70-47-3	3	612550	467580	468930	1335700	1627800	1222600	1.08404	2.70235	1.43421	up
mws0972	C6H12O3	6-Hydroxyhexanoic acid	Organic acids	Organic acids	1191-25-9	3	37201	50720	40142	9239.3	9556.7	6439.1	1.09556	0.197052	-2.34335	down
mws0341	C6H12O3	2-Hydroxyisocaproic acid	Organic acids	Organic acids	20312-37-2	1	761430	1162300	824670	1753400	2293400	1608800	1.01304	2.05778	1.04109	up
pme2527	C5H12N2O2	L-Ornithine	Amino acids and derivatives	Amino acids and derivatives	70-26-8	3	15269	12555	14326	99736	102150	93489	1.11347	7.00771	2.80894	up
mws0219	C4H7NO4	L-Aspartic Acid	Amino acids and derivatives	Amino acids and derivatives	56-84-8	1	2893300	3882800	2520500	1174700	1029000	1114200	1.07901	0.356894	-1.48643	down
MWS1882	C4H7NO4	Iminodiacetic acid	Organic acids	Organic acids	142-73-4	1	317730	449530	387690	119390	107950	104960	1.09963	0.287718	-1.79727	down
Zmdp000972	C4H9NO2S	S-Methyl-L-cysteine	Amino acids and derivatives	Amino acids and derivatives	1187-84-4	2	1132000	1579200	1023200	436870	431980	440560	1.08094	0.350635	-1.51196	down
pmb0374	C5H5N5	2-Aminopurine	Nucleotides and derivatives	Nucleotides and derivatives	452-06-2	1	1066100	1263900	1180500	417470	489540	386870	1.09989	0.368574	-1.43997	down
pme0040	C5H5N5	Adenine	Nucleotides and derivatives	Nucleotides and derivatives	73-24-5	1	17036000	20742000	18449000	1689800	1651100	1256100	1.1114	0.0817579	-3.6125	down
HJKP000649	C8H9NO	N-benzylformamide	Alkaloids	Alkaloids	6343-54-0	2	845260	1173600	873450	349940	389050	316690	1.08476	0.364995	-1.45405	down
mws0889	C4H8O5	D-Threonic Acid	Others	Saccharides and Alcohols	3909-12-4	3	84130	82904	102130	634720	653080	680800	1.11267	7.31376	2.87061	up
pme0033	C5H4N4O	Hypoxanthine	Nucleotides and derivatives	Nucleotides and derivatives	68-94-0	3	91864	116980	96050	8392.6	6516.2	6620.2	1.11198	0.0706114	-3.82395	down
MWSmce466	C8H8O2	4'-Hydroxyacetophenone	Phenolic acids	Phenolic acids	99-93-4	3	9670.8	8508	4885.5	20402	20035	24570	1.03415	2.81851	1.49493	up
Lmqp002784	C7H7NO2	Salicylamide	Alkaloids	Phenolamine	65-45-2	1	313310	481560	455980	169600	180630	161470	1.06466	0.409082	-1.28954	down
mws0146	C7H7NO2	Nicotinic Acid Methyl Ester(Methyl Nicotinate)	Alkaloids	Pyridine alkaloids	93-60-7	3	25152	22384	6996.7	112710	108820	89703	1.02236	5.70727	2.5128	up
mws2368	C8H10O2	Tyrosol	Phenolic acids	Phenolic acids	501-94-0	2	13123	18435	22081	9	9	9	1.11498	0.000503365	-10.9561	down
mws0340	C6H8O4	2,3-Dimethylsuccinic acid	Organic acids	Organic acids	13545-04-5	3	368770	422240	376940	24879	21486	22390	1.11476	0.0588681	-4.08637	down
pme0295	C6H11NO3	4-Acetamidobutyric acid	Organic acids	Organic acids	3025-96-5	2	1372100	1650100	1738500	327910	315770	303680	1.11129	0.198996	-2.32919	down
mws0567	C5H11N3O2	4-Guanidinobutyric acid	Organic acids	Organic acids	463-00-3	3	1817100	2144100	2127700	599220	564960	438000	1.1012	0.263131	-1.92615	down
Lmbn001609	C6H10O4	2-Acetyl-2-Hydroxybutanoic Acid	Organic acids	Organic acids	-	3	21748	20768	22402	9052.3	7600.2	10391	1.09212	0.416579	-1.26334	down
mws0924	C6H10O4	2-Methylglutaric acid*	Organic acids	Organic acids	617-62-9	3	483440	515710	499310	213110	201430	324710	1.03059	0.49334	-1.01935	down
pme0193	C5H10N2O3	L-Glutamine	Amino acids and derivatives	Amino acids and derivatives	56-85-9	2	3341600	3837100	3161200	11142000	11225000	10407000	1.10941	3.16966	1.66433	up
pme0026	C6H14N2O2	L-Lysine	Amino acids and derivatives	Amino acids and derivatives	56-87-1	2	3256100	3844200	3053700	11159000	10663000	9608300	1.10443	3.09536	1.63011	up
pme0014	C5H9NO4	L-Glutamic acid	Amino acids and derivatives	Amino acids and derivatives	56-86-0	1	13484000	11473000	12354000	31138000	30324000	31941000	1.10962	2.50336	1.32387	up
mws1050	C5H9NO4	O-Acetylserine	Amino acids and derivatives	Amino acids and derivatives	5147-00-2	3	499430	527570	395470	48866	67013	75859	1.10176	0.134792	-2.89119	down
mws2213	C9H8O2	Cinnamic acid	Phenolic acids	Phenolic acids	140-10-3	3	6032.1	7427.3	6677.5	2058.6	1504.8	1400	1.09686	0.246483	-2.02044	down
pme1210	C5H11NO2S	L-Methionine	Amino acids and derivatives	Amino acids and derivatives	63-68-3	1	3247000	4127300	3062500	393020	366870	359910	1.11159	0.107293	-3.22037	down
mws0847	C6H7N5	1-Methyladenine	Nucleotides and derivatives	Nucleotides and derivatives	5142-22-3	2	96854	156620	113910	8700.7	7398.3	7171.3	1.10901	0.0633405	-3.98073	down
pme0183	C5H5N5O	Isoguanine	Nucleotides and derivatives	Nucleotides and derivatives	3373-53-3	3	45352	50291	53719	18286	16213	19634	1.10454	0.362428	-1.46423	down
pme0256	C5H4N4O2	Xanthine	Nucleotides and derivatives	Nucleotides and derivatives	69-89-6	3	445580	462670	439170	9	9	9	1.11568	2.00383e-05	-15.6069	down
MWSmce370	C8H8O3	4-Hydroxyphenylacetic acid	Phenolic acids	Phenolic acids	156-38-7	3	30645	30202	32645	10214	9733.5	10265	1.11441	0.323156	-1.6297	down
MWS0687	C7H8N2O2	1-Methyl-6-Oxo-1,6-Dihydropyridine-3-Carboxamide	Alkaloids	Pyridine alkaloids	701-44-0	3	47425	52223	43929	241470	251060	225580	1.1129	5.00157	2.32238	up
mws0437	C5H12O5	D-Arabitol*	Others	Saccharides and Alcohols	488-82-4	3	86236	99797	94417	38876	42386	50876	1.08577	0.471164	-1.0857	down
mws0254	C6H9N3O2	L-Histidine	Amino acids and derivatives	Amino acids and derivatives	71-00-1	2	1110700	1477900	1427900	2720200	3033000	2878400	1.08239	2.14904	1.10369	up
mws1417	C9H7NO2	Indole-3-carboxylic acid	Alkaloids	Plumerane	771-50-6	2	128930	179350	183510	68844	63257	79582	1.06494	0.430434	-1.21614	down
mws1346	C6H11NO4	DL-2-Aminoadipic acid	Alkaloids	Alkaloids	542-32-5	3	760590	669020	726310	3253600	3541100	3648400	1.11351	4.84392	2.27617	up
MWS3035	C6H11NO4	N-Methyl-L-Glutamate	Amino acids and derivatives	Amino acids and derivatives	35989-16-3	3	9	9	9	18902	15035	21204	1.11525	2042.26	10.996	up
mws1320	C10H11NO	Tryptophol	Alkaloids	Plumerane	526-55-6	2	41928	51415	49383	4472	5154.2	3796.7	1.11115	0.0940466	-3.41048	down
pme2914	C6H10O5	3-Hydroxy-3-methylpentane-1,5-dioic acid	Amino acids and derivatives	Amino acids and derivatives	503-49-1	1	2495800	2075800	1806200	982060	834050	952200	1.07991	0.434054	-1.20405	down
MWSCX015	C9H8O3	(E)-3-(3,4-dihydroxyphenyl)acrylaldehyde	Phenolic acids	Phenolic acids	-	3	760120	618440	572360	40755	31290	24762	1.1087	0.0496212	-4.3329	down
pme1439	C9H8O3	p-Coumaric acid	Phenolic acids	Phenolic acids	501-98-4	2	599990	604980	533410	32976	32271	25904	1.11361	0.0524345	-4.25334	down
MWSCX017	C9H8O3	4-hydroxyphenyl acrylaldehyde	Others	Others	-	3	542640	573480	438190	30591	34564	22642	1.10938	0.0564862	-4.14596	down
Lmmn001643	C9H8O3	2-Hydroxycinnamic acid*	Phenolic acids	Phenolic acids	583-17-5	1	154300	141470	176060	60033	61150	54101	1.10361	0.371498	-1.42857	down
MWSmce248	C9H8O3	3-Hydroxycinnamic Acid	Phenolic acids	Phenolic acids	14755-02-3	2	118180	118850	144690	20552	34486	39777	1.06977	0.248389	-2.00933	down
pme2435	C6H12O5	L-Fucose	Others	Saccharides and Alcohols	2438-80-4	3	100580	81242	102490	17315	4039.2	11010	1.04559	0.113833	-3.135	down
pme2529	C6H12O5	1,5-Anhydro-D-glucitol	Others	Saccharides and Alcohols	154-58-5	3	139520	114580	73528	3258.5	4677.2	5800.2	1.10103	0.0419253	-4.57604	down
pme3083	C8H7NO3	2-(Formylamino)benzoic acid	Phenolic acids	Phenolic acids	3342-77-6	3	813120	857220	728060	70763	54952	40624	1.10708	0.0693542	-3.84987	down
pme3968	C6H7N5O	7-Methylguanine	Nucleotides and derivatives	Nucleotides and derivatives	578-76-7	3	35113	38859	25514	6641	3459.3	6628.1	1.07505	0.168148	-2.57219	down
MWS4525	C6H7N5O	6-O-methylguanine	Nucleotides and derivatives	Nucleotides and derivatives	20535-83-5	3	53422	56595	40144	16253	10728	15843	1.0765	0.285187	-1.81002	down
pme0021	C9H11NO2	L-Phenylalanine	Amino acids and derivatives	Amino acids and derivatives	63-91-2	1	7325400	7612800	6626500	1989500	2058300	2000400	1.11293	0.280468	-1.83409	down
pme0282	C8H6O4	Phthalic acid	Phenolic acids	Phenolic acids	88-99-3	3	112530	111040	74649	26573	20252	14870	1.07618	0.206878	-2.27315	down
pmc0274	C6H6N4S	6-Methylmercaptopurine	Nucleotides and derivatives	Nucleotides and derivatives	50-66-8	3	13586000	14992000	12222000	4347200	4730300	4070000	1.10605	0.322243	-1.63378	down
mws0467	C9H10O3	3-(4-Hydroxyphenyl)-propionic acid*	Phenolic acids	Phenolic acids	501-97-3	3	77578	103250	107890	36764	40240	28076	1.07053	0.363954	-1.45817	down
Lmbn005172	C9H10O3	2,6-Dimethoxybenzaldehyde*	Phenolic acids	Phenolic acids	3392-97-0	3	68180	77707	48270	27484	36442	30944	1.00962	0.488625	-1.0332	down
MWSmce165	C6H14O5	L-Fucitol	Others	Saccharides and Alcohols	13074-06-1	2	433520	564850	420500	260440	210920	204550	1.0607	0.476372	-1.06984	down
NK10253223	C8H9NO3	2-Amino-3-methoxybenzoic acid	Phenolic acids	Phenolic acids	3177-80-8	1	150350	133830	137470	16306	16667	16510	1.11494	0.117356	-3.09104	down
Hmtp000776	C8H9NO3	4,5,6-Trihydroxy-2-cyclohexen-1-ylideneacetonitrile	Alkaloids	Alkaloids	-	3	219930	237260	199760	66689	62275	61746	1.11106	0.290296	-1.7844	down
MWSslk066	C8H8O4	3-Hydroxy-4-methoxybenzoic acid	Phenolic acids	Phenolic acids	645-08-9	2	569120	615020	482200	62746	65543	65450	1.11288	0.116266	-3.1045	down
mws0028	C8H8O4	Vanillic acid	Phenolic acids	Phenolic acids	121-34-6	1	2527800	2095900	1869900	205490	228490	193800	1.11115	0.0966767	-3.37069	down
pme3081	C8H12N2O2	4-(Aminomethyl)-5-(hydroxymethyl)-2-methylpyridin-3-ol	Others	Others	85-87-0	3	134250	117970	120120	26546	37950	34178	1.09943	0.26501	-1.91588	down
pme1383	C8H11NO3	Pyridoxine	Others	Vitamin	65-23-6	1	2394200	2617900	2186700	832130	778770	706540	1.10697	0.32192	-1.63522	down
MWS20192	C7H6O5	Gallic acid	Phenolic acids	Phenolic acids	149-91-7	2	9	9	9	19606	18885	21164	1.11564	2209.44	11.1095	up
pme0253	C8H15NO3	N-Acetyl-L-leucine	Amino acids and derivatives	Amino acids and derivatives	1188-21-2	3	335330	437230	280050	11741	13060	14630	1.11122	0.0374602	-4.7385	down
MWS4471	C6H10N2O4	N-Alpha-Acetyl-L-Asparagine	Amino acids and derivatives	Amino acids and derivatives	4033-40-3	3	12982	14561	17008	84366	71192	73851	1.10792	5.14936	2.36439	up
Zmyn000155	C7H14N2O3	N-α-Acetyl-L-ornithine	Amino acids and derivatives	Amino acids and derivatives	6205-08-9	1	1073100	1115300	1165400	5443300	5830800	6155800	1.11407	5.19706	2.3777	up
mws1013	C9H6O4	Esculetin	Lignans and Coumarins	Coumarins	305-01-1	3	60637	62148	66410	12436	5978.2	7969.2	1.09171	0.139451	-2.84217	down
mws1200	C10H10O3	Trans-4-Hydroxycinnamic Acid Methyl Ester	Phenolic acids	Phenolic acids	19367-38-5	3	54119	55030	45716	3327.4	5622.7	3745.3	1.1053	0.0819772	-3.60863	down
pmb2795	C10H10O3	4-Methoxycinnamic acid	Phenolic acids	Phenolic acids	830-09-1	3	41186	40856	30926	2712.9	3652.2	4273	1.10485	0.0941691	-3.4086	down
mws4170	C6H12O6	D-Glucose*	Others	Saccharides and Alcohols	50-99-7	2	645640	811040	568790	184690	294140	244340	1.05904	0.357038	-1.48585	down
pmf0139	C6H12O6	D-Galactose*	Others	Saccharides and Alcohols	59-23-4	3	427120	392980	395610	205630	187450	171230	1.10249	0.464181	-1.10724	down
pmf0138	C6H12O6	D-Mannose*	Others	Saccharides and Alcohols	3458-28-4	3	389810	401610	433450	191410	156820	230590	1.06826	0.472556	-1.08144	down
mws1164	C6H12O6	D-Fructose*	Others	Saccharides and Alcohols	57-48-7	2	603530	595800	575550	300730	242450	293830	1.0974	0.471587	-1.0844	down
Zmsp000878	C9H11NO3	4-Hydroxy-5-(2-oxo-1-pyrrolidinyl)benzoic acid	Alkaloids	Pyrrole alkaloids	-	1	3312300	4788600	3799200	1416700	1581000	1524100	1.08646	0.37998	-1.396	down
MWStz070	C9H11NO3	N-(2-Hydroxy-4-methoxyphenyl)acetamide	Alkaloids	Phenolamine	58469-06-0	1	9217800	11634000	9096800	3752100	4140000	3901300	1.09726	0.393788	-1.34451	down
mws0250	C9H11NO3	L-Tyrosine	Amino acids and derivatives	Amino acids and derivatives	60-18-4	1	9683700	13290000	9483300	3273700	3868800	4188600	1.082	0.349111	-1.51824	down
MWS5206	C9H10O4	Hydroxyphenyllactic acid	Phenolic acids	Phenolic acids	306-23-0	3	37524	40484	46646	5396.7	4780	4493.8	1.11264	0.11769	-3.08694	down
MWSHY0042	C9H10O4	Syringaldehyde; 4-Hydroxy-3,5-Dimethoxybenzaldehyde	Phenolic acids	Phenolic acids	134-96-3	3	36677	24024	31829	9	9	9	1.11512	0.000291797	-11.7427	down
mws0214	C6H14O6	D-Sorbitol	Others	Saccharides and Alcohols	50-70-4	1	1688100	2506000	2002600	94514	131490	158590	1.1056	0.0620643	-4.01009	down
pme2237	C6H14O6	Dulcitol*	Others	Saccharides and Alcohols	608-66-2	1	1689400	2025100	1740800	143470	148650	172720	1.1134	0.0852089	-3.55285	down
mws1155	C6H14O6	D-Mannitol*	Others	Saccharides and Alcohols	69-65-8	1	736300	730240	693080	50554	49732	48273	1.11546	0.0687894	-3.86167	down
pme2596	C8H9NO4	4-Pyridoxic acid	Others	Vitamin	82-82-6	3	500650	465690	509570	10489	9832.5	8760.6	1.1152	0.0197045	-5.66533	down
pmn001492	C11H8O3	Ayapin	Lignans and Coumarins	Coumarins	494-56-4	2	89320	99503	119320	42069	32395	26315	1.07429	0.327053	-1.6124	down
pme0137	C7H12N2O4	N-Acetyl-L-Glutamine	Amino acids and derivatives	Amino acids and derivatives	2490-97-3	2	983920	1025300	920250	80760	62916	69447	1.11371	0.0727514	-3.78088	down
mws0237	C9H16O4	Azelaic acid	Organic acids	Organic acids	123-99-9	1	1870900	1778200	1753700	771420	681020	644310	1.10771	0.388086	-1.36555	down
pme0122	C8H16N2O3	N6-Acetyl-L-lysine	Amino acids and derivatives	Amino acids and derivatives	692-04-6	2	56741	82509	59527	429860	356230	300980	1.0972	5.46879	2.45122	up
pme3388	C7H16N4O2	Homoarginine	Amino acids and derivatives	Amino acids and derivatives	156-86-5	2	113900	121920	129830	548930	596880	569040	1.11364	4.68987	2.22955	up
Zmjp000182	C7H16N4O2	N-Monomethyl-L-arginine	Amino acids and derivatives	Amino acids and derivatives	17035-90-4	1	1286600	1541400	1223000	4908500	5012800	5641200	1.10751	3.84164	1.94172	up
Zmzp000145	C9H20N2O2	Trimethyllysine	Amino acids and derivatives	Amino acids and derivatives	23284-33-5	2	140540	171870	123530	1192100	815930	684780	1.0918	6.17702	2.62691	up
pme0075	C7H11NO5	N-Acetyl-L-glutamic acid	Amino acids and derivatives	Amino acids and derivatives	1188-37-0	2	58936	76541	69616	9	9	9	1.11558	0.000131648	-12.891	down
pme0278	C7H14N2O4	2,6-Diaminooimelic acid	Organic acids	Organic acids	583-93-7	3	905450	872980	908540	27447	34605	29258	1.11465	0.0339825	-4.87906	down
MWSCX014	C10H8O4	Scopoletin (7-Hydroxy-5-methoxycoumarin)	Lignans and Coumarins	Coumarins	92-61-5	2	56760	41041	40967	9	9	9	1.11522	0.000194569	-12.3274	down
Cmpp003619	C10H8O4	6,7-Dihydroxy-4-methylcoumarin	Lignans and Coumarins	Coumarins	529-84-0	2	82714	106030	82010	184360	281420	221370	1.06258	2.53791	1.34364	up
pme2743	C10H11NO3	N-Phenylacetylglycine	Amino acids and derivatives	Amino acids and derivatives	500-98-1	3	72930	89483	69538	17367	8550.8	7692.8	1.07798	0.144904	-2.78683	down
mws0014	C10H10O4	Ferulic acid*	Phenolic acids	Phenolic acids	537-98-4	3	333080	412920	447220	83136	148740	75058	1.05955	0.257232	-1.95886	down
MWSmce632	C10H10O4	Vanillin acetate	Phenolic acids	Phenolic acids	881-68-5	2	3513	9229.8	9387.8	27722	29253	36061	1.01959	4.20395	2.07175	up
pme0422	C10H10O4	Isoferulic Acid*	Phenolic acids	Phenolic acids	25522-33-2	3	658540	769960	667760	216700	183650	173800	1.1068	0.273893	-1.86832	down
pme0534	C6H12O7	Gluconic acid	Others	Saccharides and Alcohols	526-95-4	1	8804900	9095900	9573100	1312100	1235400	1265700	1.11533	0.138794	-2.84899	down
pmf0319	C10H12O4	Acetosyringone	Others	Others	2478-38-8	3	60323	41163	48690	9	9	9	1.11525	0.000179789	-12.4414	down
MWStz083	C10H16N2O2	Cyclo(D-Val-L-Pro)	Amino acids and derivatives	Amino acids and derivatives	27483-18-7	3	20820	15348	14202	6156.2	7002.9	6578.7	1.07713	0.391856	-1.3516	down
mws0027	C9H10O5	Syringic acid	Phenolic acids	Phenolic acids	530-57-4	1	2325100	2414600	2189100	27770	22729	17861	1.1139	0.00986607	-6.66331	down
MWSmce340	C12H14N2O	L-Praziquanamine	Alkaloids	Isoquinoline alkaloids	99746-73-3	2	9	9	9	41350	46860	43223	1.11567	4867.89	12.2491	up
NK10251888	C8H18N4O2	NG,NG-Dimethyl-L-arginine	Amino acids and derivatives	Amino acids and derivatives	30315-93-6	1	326380	373390	356460	1315400	1272400	1395700	1.11256	3.77143	1.91511	up
MWS5164	C8H18N4O2	N,N'-Dimethylarginine;SDMA	Amino acids and derivatives	Amino acids and derivatives	30344-00-4	1	186150	271240	214410	850900	943760	938790	1.10105	4.06884	2.02462	up
MWStz282	C11H11NO3	3-Hydroxy-3-acetonyloxindole	Alkaloids	Plumerane	33417-17-3	3	90344	158850	174160	25526	21685	22660	1.08626	0.165042	-2.5991	down
MWStz152	C11H11NO3	2-(Acetylamino)-3-phenyl-2-propenoic acid	Alkaloids	Alkaloids	5469-45-4	3	106220	100320	110730	18752	16672	7950.5	1.07895	0.136712	-2.87079	down
Lmrn003201	C11H11NO3	Indole-3-lactic acid	Alkaloids	Plumerane	1821-52-9	3	95157	107000	117870	7732.9	7683.2	2365.3	1.0787	0.0555622	-4.16975	down
MWSslk120	C11H13NO3	N-Acetyl-DL-phenylalanine	Amino acids and derivatives	Amino acids and derivatives	2901-75-9	3	875660	957650	611770	10564	9835.2	10230	1.11324	0.0125269	-6.31883	down
mws1014	C10H8O5	Fraxetin (7,8-Dihydroxy-6-methoxycoumarin)	Lignans and Coumarins	Coumarins	574-84-5	2	109540	109490	83769	17507	16036	8533.5	1.08399	0.138959	-2.84727	down
MWSmce083	C11H12O4	Ferulic acid methyl ester	Phenolic acids	Phenolic acids	2309-07-1	3	15426	12838	9358.1	6264.3	4804.7	4507.9	1.03212	0.414036	-1.27217	down
Zmyn000108	C6H10O8	D-Saccharic acid*	Others	Saccharides and Alcohols	87-73-0	1	3480500	4512100	4021100	46776	37841	17185	1.10652	0.00847383	-6.88277	down
MWStz261	C11H18N2O2	Cyclo(D-Leu-L-Pro)	Amino acids and derivatives	Amino acids and derivatives	36238-67-2	3	10508	11103	7642.5	45212	23221	25610	1.02902	3.21476	1.68471	up
pmb2507	C5H11O7P	2-Deoxyribose-1-phosphate	Nucleotides and derivatives	Nucleotides and derivatives	17210-42-3	3	85072	81568	103390	19044	10527	18531	1.08676	0.178136	-2.48895	down
pme0170	C8H16N4O3	N-Acetyl-L-Arginine	Amino acids and derivatives	Amino acids and derivatives	155-84-0	2	72213	113500	82925	21392	10822	19132	1.07004	0.191135	-2.38734	down
MWS1900	C11H20O4	Undecanedioic acid	Lipids	Free fatty acids	1852-04-6	1	35252	28743	32990	89625	92521	96350	1.10789	2.87154	1.52182	up
Smjp001258	C12H14N2O2	Abrine	Alkaloids	Plumerane	526-31-8	3	1025.6	1008.8	1818.3	43574	26380	32687	1.10321	26.6413	4.73559	up
MWSmce257	C9H17NO5	D-Pantothenic Acid	Others	Vitamin	79-83-4	1	1727900	2165100	2032500	918580	877310	888850	1.0998	0.453082	-1.14215	down
Hmyp002656	C11H11NO4	Methyl dioxindole-3-acetate	Alkaloids	Plumerane	57061-18-4	3	14214	12253	15912	73512	76953	86653	1.10947	5.59518	2.48418	up
mws0520	C11H13NO4	N-Acetyl-L-tyrosine	Amino acids and derivatives	Amino acids and derivatives	537-55-3	3	109410	129660	102270	9	9	9	1.11555	7.91e-05	-13.626	down
Lmdp002381	C11H14O5	Genipin	Terpenoids	Monoterpenoids	6902-77-8	2	1284600	1327500	1326300	23456	25909	20652	1.11506	0.017778	-5.81376	down
pmn001684	C12H18O4	Tuberonic Acid	Organic acids	Organic acids	124649-26-9	1	54380	63104	45805	1732.2	2866.2	3413.2	1.10359	0.0490639	-4.34919	down
Lmqp003432	C13H22O3	6,9-Dihydroxy-7-megastigmen-3-one	Terpenoids	Sesquiterpenoids	-	2	687350	510480	551010	19342	22234	16152	1.11227	0.0330093	-4.92098	down
pme1194	C9H13N3O4	2'-Deoxycytidine	Nucleotides and derivatives	Nucleotides and derivatives	951-77-9	3	9177.6	8939.3	7247	2282.8	3942.2	2303.5	1.05202	0.336246	-1.57241	down
Lmhp001461	C11H20N2O3	L-Prolyl-L-Leucine	Amino acids and derivatives	Amino acids and derivatives	52899-07-7	2	308700	374690	298220	63727	52326	60752	1.10933	0.180117	-2.47299	down
pmb0962	C10H22N2O4	L-Lysine-Butanoic Acid	Amino acids and derivatives	Amino acids and derivatives	80407-71-2	3	134450	183550	304480	17871	20513	7527.5	1.06961	0.0737558	-3.7611	down
pme0428	C12H14O5	3,4,5-Trimethoxycinnamic acid	Phenolic acids	Phenolic acids	90-50-6	3	3329.5	1115.6	416.88	106810	93536	89140	1.07767	59.5408	5.89581	up
Lmzn001925	C12H16O5	3,4'-Dihydroxy-3'-methoxybenzenepentanoic acid	Phenolic acids	Phenolic acids	-	1	12626	25711	23513	9	9	9	1.11404	0.00043654	-11.1616	down
pme0264	C10H14N2O5	Thymidine	Nucleotides and derivatives	Nucleotides and derivatives	50-89-5	3	31122	27102	40514	15545	10427	16104	1.02789	0.426138	-1.23061	down
pme3732	C9H13N3O5	Cytidine	Nucleotides and derivatives	Nucleotides and derivatives	65-46-3	3	425830	397170	375700	183020	191600	116340	1.05016	0.409577	-1.28779	down
ML10180524	C9H13N3O5	Cytarabine	Nucleotides and derivatives	Nucleotides and derivatives	147-94-4	3	468530	511700	506470	161970	193380	149260	1.10331	0.339416	-1.55887	down
pmb2591	C13H14N2O3	N-Acetyl-L-Tryptophan	Amino acids and derivatives	Amino acids and derivatives	1218-34-4	1	1549800	1572700	1325600	53509	67170	62846	1.11383	0.0412592	-4.59914	down
mws0124	C13H14N2O3	N-(3-Indolylacetyl)-L-alanine	Amino acids and derivatives	Amino acids and derivatives	57105-39-2	2	161010	215180	212270	7079.2	8397.2	9231	1.11259	0.0419865	-4.57393	down
Lmrj002087	C10H18N2O5	L-Isoleucyl-L-Aspartate	Amino acids and derivatives	Amino acids and derivatives	-	1	172220	182590	120040	48711	56145	62756	1.07004	0.352979	-1.50235	down
Zmdp001647	C10H18N2O5	γ-Glutamyl-L-valine	Amino acids and derivatives	Amino acids and derivatives	-	1	45534	60453	58405	27769	23153	31019	1.05282	0.498449	-1.00448	down
Smjp001498	C14H18N2O2	Hypaphorine	Alkaloids	Plumerane	487-58-1	1	9	9	9	22265000	22654000	21595000	1.11569	2.46348e+06	21.2323	up
Lmhp002772	C14H20N2O2	p-Coumaroylcadaverine	Alkaloids	Phenolamine	-	2	9	9	9	849590	817710	849100	1.11568	93200	16.508	up
Lmhp002153	C13H18N2O3	N-p-Coumaroylhydroxyputrescine	Alkaloids	Phenolamine	-	3	23650	19060	28785	9	9	9	1.11525	0.000377649	-11.3707	down
pme3961	C10H13N5O3	2'-Deoxyadenosine	Nucleotides and derivatives	Nucleotides and derivatives	958-09-8	2	188050	244220	231640	70145	42496	52834	1.08673	0.249243	-2.00437	down
pme2776	C10H12N4O4	2'-Deoxyinosine	Nucleotides and derivatives	Nucleotides and derivatives	890-38-0	3	9023.2	14463	16404	5377.1	6304.4	4675.3	1.01345	0.410046	-1.28614	down
Hmlp005443	C15H10O4	6,7-Dihydroxyflavone	Flavonoids	Flavones	38183-04-9	1	5462800	6555800	5198100	9	9	9	1.11562	1.56824e-06	-19.2824	down
MWSHY0147	C15H10O4	Daidzein	Flavonoids	Isoflavones	486-66-8	1	10967000	12723000	10292000	4810.9	1577.7	1985.4	1.11208	0.000246425	-11.9866	down
Lmdn007639	C15H12O4	3,9-Dihydroxypterocarpan	Flavonoids	Isoflavones	61135-91-9	3	63372	92351	71879	9	9	9	1.1154	0.000118628	-13.0413	down
Lmmp007480	C15H12O4	2,4,4'-trihydroxychalcone	Flavonoids	Chalcones	-	3	32453	52323	43833	9	9	9	1.11519	0.000209939	-12.2177	down
MWSHY0037	C15H12O4	Isoliquiritigenin	Flavonoids	Chalcones	961-29-5	3	29531	58927	39302	9	9	9	1.11453	0.000211334	-12.2082	down
mws0902	C15H12O4	Liquiritigenin	Flavonoids	Flavanones	578-86-9	1	55102	59595	53408	9	9	9	1.11565	0.000160614	-12.6041	down
pma3101	C11H14NO6+	Nicotinate D-ribonucleoside	Others	Vitamin	17720-18-2	3	639780	663410	593760	273690	248610	233430	1.10721	0.398392	-1.32774	down
pme1187	C10H14N2O6	5-Methyluridine	Nucleotides and derivatives	Nucleotides and derivatives	1463-10-1	1	13698	14660	10933	54270	60559	45818	1.10042	4.08865	2.03162	up
mws1090	C6H13O9P	Glucose-1-phosphate*	Others	Saccharides and Alcohols	59-56-3	3	9459.5	11186	10340	17491	24560	23304	1.0644	2.10921	1.0767	up
Zmdp002216	C11H20N2O5	L-γ-Glutamyl-L-leucine	Amino acids and derivatives	Amino acids and derivatives	2566-39-4	1	197310	290650	229720	39252	25759	22985	1.09699	0.122612	-3.02783	down
pmp000628	C15H20N2O2	9α-Hydroxysophoramine	Alkaloids	Quinorisidine alkaloids	-	3	280440	268470	270180	9	9	9	1.11568	3.29634e-05	-14.8888	down
Lmhp001732	C14H18N2O3	L-Prolyl-L-Phenylalanine	Amino acids and derivatives	Amino acids and derivatives	13589-02-1	2	23392	31884	35042	8564.6	7586.5	7614.7	1.09617	0.263135	-1.92613	down
Lmlp003161	C14H20N2O3	N-Feruloylputrescine	Alkaloids	Phenolamine	501-13-3	3	10012	11292	9903.4	9	9	9	1.11561	0.000865179	-10.1747	down
Zmjp000966	C10H13N5O4	Vidarabine	Others	Others	5536-17-4	1	4539600	4681300	4026100	1650800	1660400	1474900	1.10762	0.361297	-1.46874	down
pme0230	C10H13N5O4	Adenosine	Nucleotides and derivatives	Nucleotides and derivatives	58-61-7	1	4179800	4311500	3621500	1270900	1482400	1432800	1.10527	0.345593	-1.53285	down
MWS20177	C15H8O5	5-hydroxy-anthraquinone-2-carboxylic acid	Quinones	Anthraquinone	-	2	8863.6	7255.8	8106.5	36945	34179	28239	1.1051	4.10152	2.03616	up
mws1060	C10H12N4O5	9-(Arabinosyl)hypoxanthine	Nucleotides and derivatives	Nucleotides and derivatives	7013-16-3	1	238490	440810	262280	59286	61363	41651	1.07922	0.17237	-2.53642	down
MWS20151	C15H10O5	Apigenin	Flavonoids	Flavones	520-36-5	2	3094800	4113400	2861600	9	9	9	1.11551	2.68128e-06	-18.5086	down
pme3261	C15H10O5	6-Hydroxydaidzein	Flavonoids	Isoflavones	17817-31-1	2	44356	60582	37233	9	9	9	1.11502	0.000189912	-12.3624	down
mws0912	C15H10O5	2'-Hydroxydaidzein	Flavonoids	Isoflavones	7678-85-5	3	63064	42939	23741	9	9	9	1.11282	0.000208102	-12.2304	down
MWSHY0012	C15H10O5	Genistein	Flavonoids	Isoflavones	446-72-0	1	3784800	5213000	3597400	7016.2	3745.8	2012	1.10925	0.0010142	-9.94545	down
pmp000344	C15H10O5	3',4',7-Trihydroxyflavone	Flavonoids	Flavones	2150-11-0	2	2894400	3579900	2503400	5195.8	2979.3	2531.5	1.11288	0.00119258	-9.7117	down
mws0905	C16H14O4	Medicarpin	Phenolic acids	Phenolic acids	32383-76-9	2	9	9	9	2450.9	7394.7	1787.1	1.10416	430.841	8.75101	up
mws4067	C16H14O4	Isomedicarpin	Flavonoids	Isoflavones	74560-05-7	3	2489.8	6056	2648.8	9	9	9	1.11057	0.00241188	-8.69563	down
MWS20159	C13H18O6	Phenyl-β-D-glucopyranoside	Others	Others	-	3	18018	12390	23756	9	9	9	1.11441	0.000498486	-10.9702	down
pme3475	C15H12O5	Butin	Flavonoids	Flavanones	492-14-8	3	360920	462100	409560	8313.5	4586.7	7548	1.11089	0.0165898	-5.91356	down
mws1173	C15H12O5	Garbanzol	Flavonoids	Flavonols	1226-22-8	3	62042	59370	63131	9	9	9	1.11569	0.000146307	-12.7387	down
MWSHY0137	C15H12O5	Naringenin (5,7,4'-Trihydroxyflavanone)	Flavonoids	Flavanones	480-41-1	2	328180	437320	324920	4759.1	5403.4	6188.9	1.11375	0.0149955	-6.05933	down
Lmjp005656	C15H12O5	3,8-Dihydroxydehydroiso-α-lapachone	Quinones	Quinones	-	2	60626	72033	49767	9	9	9	1.1153	0.000148005	-12.7221	down
mws1422	C15H14O5	Epiafzelechin	Flavonoids	Flavanols	24808-04-6	3	46363	55081	91560	9	9	9	1.11472	0.000139893	-12.8034	down
pmb1574	C18H28O2	9,12-Octadecadien-6-Ynoic Acid	Lipids	Free fatty acids	61481-29-6	3	81113	73141	86688	2485.1	2973.7	4859.6	1.10653	0.0428252	-4.54539	down
MWSmce692	C18H30O2	γ-Linolenic Acid	Lipids	Free fatty acids	506-26-3	1	272630	289750	286020	37283	36375	37300	1.11556	0.130785	-2.93473	down
Lmbn005923	C18H30O2	Crepenynic acid	Lipids	Free fatty acids	2277-31-8	2	272970	283640	287970	33083	33893	36063	1.11531	0.122	-3.03504	down
pmb0889	C18H30O2	Punicic acid (9Z,11E,13Z-octadecatrienoic acid)	Lipids	Free fatty acids	544-72-9	3	2935100	2450700	2454700	246360	200780	316730	1.10723	0.0974262	-3.35955	down
Hmhp001812	C11H15N5O4	2'-O-Methyladenosine	Nucleotides and derivatives	Nucleotides and derivatives	2140-79-6	1	91328	89548	93936	40243	33675	38794	1.10737	0.410142	-1.2858	down
MWS4354	C11H15N5O4	N6-methyladenosine	Nucleotides and derivatives	Nucleotides and derivatives	1867-73-8	2	52401	46591	34014	171540	180900	159820	1.09572	3.85141	1.94538	up
pmp000416	C16H12O5	3'-Methoxydaidzein	Flavonoids	Isoflavones	21913-98-4	1	9	9	9	211600	186810	211990	1.11564	22607.4	14.4645	up
Hmlp005624	C16H12O5	3',7-dihydroxy-4'-methoxyflavone	Flavonoids	Flavones	-	1	2158500	3194600	2476600	9	9	9	1.11554	3.44841e-06	-18.1456	down
pme3250	C16H12O5	Biochanin A	Flavonoids	Isoflavones	491-80-5	1	9	9	9	247180	243010	305690	1.11557	29477	14.8473	up
MWSHY0146	C16H12O5	Glycitein	Flavonoids	Isoflavones	40957-83-3	1	221660	351910	300180	9	9	9	1.11539	3.09013e-05	-14.982	down
MWSHY0110	C16H12O5	Calycosin	Flavonoids	Isoflavones	20575-57-9	1	333820	575760	390110	9	9	9	1.11523	2.07742e-05	-15.5548	down
MWSHY0114	C16H12O5	Acacetin	Flavonoids	Flavones	480-44-4	2	9	9	9	84725	59512	76734	1.11534	8184.11	12.9986	up
mws1177	C16H12O5	Maackiain	Flavonoids	Isoflavones	2035-15-6	3	9	9	9	2554.1	3388.1	677.33	1.0968	245.168	7.93763	up
Zmhn003059	C16H12O5	Emodin-1-methyl ether	Quinones	Anthraquinone	-	2	9	9	9	28365	23217	29766	1.11545	3012.89	11.5569	up
mws0668	C10H12N4O6	Xanthosine	Nucleotides and derivatives	Nucleotides and derivatives	146-80-5	1	4669400	4536100	4488700	19732000	20239000	20226000	1.11557	4.3958	2.13613	up
Lmmp004504	C15H10O6	2'-Hydroxygenistein	Flavonoids	Isoflavones	1156-78-1	2	9249.5	3481.3	4406.4	9	9	9	1.11061	0.00157552	-9.30996	down
Zmyn005252	C17H34O3	3-Hydroxy-palmitic acid methyl ester	Lipids	Free fatty acids	51883-36-4	2	42923	49004	36891	271970	197430	223090	1.10371	5.37572	2.42646	up
Zmpn002440	C15H12O6	3,4,2',4',6'-Pentahydroxychalcone	Flavonoids	Chalcones	14917-41-0	3	5063.3	5316.7	5440.9	9	9	9	1.1157	0.0017066	-9.19466	down
Lmdp003110	C15H12O6	2,6,7,4'-Tetrahydroxyisoflavanone	Flavonoids	Dihydroisoflavones	-	1	1397400	1069700	1124100	11509	9172.3	9090.4	1.11438	0.00829018	-6.91438	down
Lmdn006025	C15H12O6	2-Hydroxy-2,3-dihydrogenistein	Flavonoids	Isoflavones	-	2	13459	10437	9903.2	9	9	9	1.11518	0.000798835	-10.2898	down
Lmyn007883	C16H32O4	9,16-Dihydroxypalmitic acid	Lipids	Free fatty acids	38076-49-2	2	42994	50636	48144	168770	169420	142130	1.10705	3.38793	1.7604	up
pme3163	C7H15O10P	D-Sedoheptuiose 7-phosphate	Others	Saccharides and Alcohols	2646-35-7	3	2726700	2702500	2879900	4821200	5283200	6748200	1.0703	2.02821	1.02021	up
Lmjp003656	C15H14O6	Isoplumericin	Terpenoids	Monoterpenoids	31298-76-7	2	273770	440040	403300	43756	33736	52844	1.09833	0.116672	-3.09946	down
pmb2657	C10H18N4O6	Argininosuccinic acid	Organic acids	Organic acids	2387-71-5	3	273120	207600	230170	470860	451890	534820	1.07965	2.05035	1.03587	up
Zmyn004548	C18H28O3	12-Oxo-phytodienoic acid	Lipids	Free fatty acids	85551-10-6	3	7641.5	8590.2	7872.9	1460.1	1286.3	1586.7	1.11215	0.179762	-2.47584	down
Zmyn004732	C18H30O3	2R-hydroxy-9Z,12Z,15Z-octadecatrienoic acid	Lipids	Free fatty acids	-	2	102590	126730	99643	26318	27558	27907	1.10865	0.248609	-2.00805	down
Lmbn005443	C18H30O3	13-KODE; (9Z,11E)-13-Oxooctadeca-9,11-dienoic acid*	Lipids	Free fatty acids	54739-30-9	3	23894	29397	23446	10968	9073.5	9202.7	1.09488	0.381096	-1.39177	down
pmb2787	C18H30O3	9-Oxo-10E,12Z-octadecadienoic acid	Lipids	Free fatty acids	54232-59-6	3	76639	88033	75701	14719	14925	14371	1.11375	0.183111	-2.44921	down
Zmpn003368	C18H30O3	13S-Hydroxy-9Z,11E,15Z-octadecatrienoic acid	Lipids	Free fatty acids	87984-82-5	2	254840	317950	238140	7861.9	7600.2	6241	1.11345	0.0267632	-5.2236	down
Zmyn004676	C18H30O3	17-Hydroxylinolenic acid	Lipids	Free fatty acids	-	2	1941100	2491900	2008200	110010	110910	108740	1.11417	0.0511799	-4.28828	down
pmb2786	C18H30O3	9-Hydroxy-10,12,15-octadecatrienoic acid*	Lipids	Free fatty acids	89886-42-0	3	22204	28435	22697	9353.7	10376	10363	1.0951	0.41034	-1.28511	down
Lmcn009539	C19H34O2	E,E,Z-1,3,12-Nonadecatriene-5,14-diol	Lipids	Free fatty acids	-	1	86050	78314	94205	7504.3	7697.1	7709.1	1.11467	0.088605	-3.49647	down
Rfmb091	C18H32O3	9S-Hydroxy-10E,12Z-octadecadienoic acid*	Lipids	Free fatty acids	15514-85-9	1	3279800	4158000	3076100	334520	318160	322900	1.11223	0.0927895	-3.42989	down
Lmbn005369	C18H32O3	13(S)-HODE;13(S)-Hydroxyoctadeca-9Z,11E-dienoic acid*	Lipids	Free fatty acids	10219-69-9	1	3376900	4220500	3130600	323950	320330	341810	1.11231	0.0919174	-3.44352	down
pmb2799	C18H32O3	12,13-Epoxy-9-Octadecenoic Acid	Lipids	Free fatty acids	6799-85-5	1	43220	51248	38756	4750	3812.5	6681.3	1.1006	0.114422	-3.12756	down
Lmbn005662	C18H32O3	9(10)-EpOME;(9R,10S)-(12Z)-9,10-Epoxyoctadecenoic acid	Lipids	Free fatty acids	16833-56-0	2	72030	95685	63860	12848	10748	11041	1.10486	0.149571	-2.74109	down
pme1474	C11H15N5O3S	5'-Deoxy-5'-(methylthio)adenosine	Nucleotides and derivatives	Nucleotides and derivatives	2457-80-9	1	753110	703850	686800	3688800	3285800	3593800	1.11402	4.92984	2.30154	up
Hmmp001541	C17H15NO4	(E)-3-(3',5'-Dimethoxy-4'-hydroxy-benzylidene')-2-indolinone	Alkaloids	Plumerane	-	3	30143	33878	26249	6497.9	5268.6	4044.5	1.09836	0.175152	-2.51332	down
pmb0197	C11H15N5O5	N7-Methylguanosine	Nucleotides and derivatives	Nucleotides and derivatives	20244-86-4	3	11339	6288.9	12468	30840	36163	32239	1.0512	3.29753	1.72138	up
pmp001204	C17H14O5	Apigenin-7,4'-dimethyl ether	Flavonoids	Flavones	5128-44-9	3	9	9	9	4635.3	3906.1	6242.2	1.11457	547.541	9.09682	up
Lmjp004941	C16H12O6	Rhamnocitrin (7-Methylkaempferol)*	Flavonoids	Flavonols	569-92-6	1	1730.7	1817.1	1204.1	18269	14810	21320	1.10563	11.4478	3.517	up
MWSHY0069	C16H12O6	Hispidulin (5,7,4'-Trihydroxy-6-methoxyflavone)*	Flavonoids	Flavones	1447-88-7	1	621.25	600.51	400.15	18563	20030	20708	1.11248	36.5624	5.19229	up
Zmhn001358	C13H16O8	4-O-Glucosyl-4-hydroxybenzoic acid	Phenolic acids	Phenolic acids	-	1	1931500	1723600	1538300	28701	35429	37428	1.11392	0.0195552	-5.6763	down
Hmtn001302	C13H16O8	Glucosyloxybenzoic acid	Phenolic acids	Phenolic acids	-	1	1942400	1769500	1709300	33210	46865	23643	1.10982	0.0191319	-5.70787	down
Zmyn005384	C18H36O3	2R-Hydroxyoctadecanoic Acid	Lipids	Free fatty acids	26633-48-7	1	81454	80490	87007	438310	326480	369490	1.10771	4.55624	2.18784	up
Hmqn003268	C15H12O7	5,7,3',4',5'-Pentahydroxydihydroflavone	Flavonoids	Flavanones	-	3	37203	45840	34807	9	9	9	1.11545	0.000229105	-12.0917	down
Zmkp000654	C10H16O7N4	Vicine	Alkaloids	Alkaloids	152-93-2	3	64771	66919	51918	21094	36764	22225	1.01457	0.436163	-1.19706	down
pmn001610	C20H36O2	Eicosadienoic acid	Lipids	Free fatty acids	5598-38-9	2	497920	400970	574450	173280	160080	165650	1.09456	0.338693	-1.56195	down
Zmyn004449	C18H30O4	9-Hydroxy-12-oxo-10(E),15(Z)-octadecadienoic acid	Lipids	Free fatty acids	-	3	4013.3	5134.2	2838	595.9	1068.3	940.03	1.06061	0.217282	-2.20236	down
Jmbn003691	C15H20O7	3,4-dihydroxy-allylbenzene-3-O-β-D-glucopyranoside	Others	Others	-	2	176110	150950	154620	33709	29232	30042	1.11211	0.193039	-2.37304	down
pmn001689	C18H32O4	9-Hydroxy-12-oxo-15(Z)-octadecenoic acid	Lipids	Free fatty acids	-	1	985700	1336300	1231900	77112	56727	55062	1.11091	0.0531532	-4.2337	down
Rfmb087	C18H32O4	9-Hydroxy-13-oxo-10-octadecenoic Acid	Lipids	Free fatty acids	-	3	29581	25773	21773	10697	9213.9	5762.9	1.04666	0.332877	-1.58694	down
Lmbn004685	C18H32O4	5S,8R-DiHODE; (5S,8R,9Z,12Z)-5,8-Dihydroxyoctadeca-9,12-dienoate	Lipids	Free fatty acids	-	2	955170	1297400	1151600	69859	57430	61004	1.11295	0.0553125	-4.17625	down
MWS80007	C18H32O4	13-Hydroperoxy-9Z,11E-octadecadienoic acid	Lipids	Free fatty acids	23017-93-8	2	18180	20364	17332	87852	91680	82689	1.11288	4.69291	2.23048	up
Lmbn005287	C18H32O4	7S,8S-DiHODE; (9Z,12Z)-(7S,8S)-Dihydroxyoctadeca-9,12-dienoic acid	Lipids	Free fatty acids	143288-65-7	2	18772	22394	17613	87205	101810	83207	1.10764	4.63128	2.21141	up
Lmbn005487	C18H34O4	12,13-DHOME; (9Z)-12,13-Dihydroxyoctadec-9-enoic acid	Lipids	Free fatty acids	263399-35-5	2	47749	40032	37479	9848.8	8303.3	7025.8	1.10284	0.201005	-2.3147	down
Lmbn007891	C18H34O4	Hydroxy ricinoleic acid	Lipids	Free fatty acids	-	1	966260	1421200	1170700	173230	164990	171010	1.10854	0.143116	-2.80474	down
pmb2871	C13H16O9	1-O-Gentisoyl-β-D-glucoside*	Phenolic acids	Phenolic acids	23445-11-6	1	474850	437860	418330	7270300	6920700	6561100	1.11515	15.5909	3.96263	up
pmn001367	C13H16O9	Protocatechuic acid-4-O-glucoside*	Phenolic acids	Phenolic acids	-	1	634210	593120	541770	11323000	12004000	10721000	1.11508	19.2459	4.26648	up
Zmtn001661	C14H20O8	Vanilloloside	Phenolic acids	Phenolic acids	74950-96-2	2	740120	563260	554750	11394000	11337000	10928000	1.11362	18.1144	4.17907	up
mws0744	C15H12O8	Dihydromyricetin (Ampelopsin)	Flavonoids	Flavanonols	27200-12-0	2	60645	89691	85903	9	9	9	1.11538	0.000114291	-13.095	down
mws0582	C11H19N3O6S	S-(Methyl)glutathione	Amino acids and derivatives	Amino acids and derivatives	2922-56-7	2	399600	323410	337500	3781800	4009400	4476000	1.11344	11.5673	3.53198	up
Smcp000882	C15H21NO7	N-benzoyl-2-aminoethyl-β-D-glucopyranoside	Others	Others	-	3	31972	59833	27554	8259.9	7842.7	12065	1.03939	0.235991	-2.0832	down
mws0884	C10H12N5O6P	Cyclic 3',5'-Adenylic acid	Nucleotides and derivatives	Nucleotides and derivatives	60-92-4	3	445400	379070	426570	173050	183610	163910	1.10566	0.41611	-1.26496	down
Lmtn002565	C14H18O9	1-O-Vanilloyl-D-Glucose	Phenolic acids	Phenolic acids	-	1	1584900	1420100	1059300	9	9	9	1.11537	6.64321e-06	-17.1997	down
Hmqn003054	C18H34O5	9,10,11-Trihydroxy-12-octadecenoic acid	Lipids	Free fatty acids	61911-67-9	2	62150	72215	73365	15203	14076	14182	1.11295	0.209219	-2.25692	down
Lmbn003970	C18H34O5	9,12,13-TriHOME; 9(S),12(S),13(S)-Trihydroxy-10(E)-octadecenoic acid	Lipids	Free fatty acids	97134-11-7	2	56250	71118	60716	5314.3	6467.2	6554.8	1.11187	0.09749	-3.3586	down
Lmbn004240	C18H34O5	9,10-Dihydroxy-12,13-epoxyoctadecanoic acid	Lipids	Free fatty acids	-	2	18126	20701	14381	1943.3	1383.2	2599	1.09599	0.111365	-3.16663	down
pmn001694	C18H34O5	9,10,13-Trihydroxy-11-Octadecenoic Acid	Lipids	Free fatty acids	29907-57-1	1	754930	1013400	831240	167850	132830	151940	1.10725	0.174113	-2.5219	down
pmc0066	C10H13N4O7P	2'-Deoxyinosine-5'-monophosphate	Nucleotides and derivatives	Nucleotides and derivatives	3393-18-8	3	2518300	2248100	2224700	732560	646620	767240	1.10894	0.307022	-1.70359	down
Jmwn002117	C14H20O9	2-(3,4-dihydroxyphenyl)ethanediol 1-O-β-D-glucopyranoside	Phenolic acids	Phenolic acids	-	3	64627	59592	67565	5206.4	4916.7	6703.1	1.11194	0.0877352	-3.5107	down
MWS2426	C16H19N3O5	Tryptophan glutamic acid	Amino acids and derivatives	Amino acids and derivatives	36099-95-3	2	38358	31379	30202	3559.2	4766	8783.9	1.06782	0.171195	-2.54628	down
Zmdp008296	C20H18O5	6-prenylapigenin	Others	Others	68097-13-2	3	785.99	3916.4	1727.3	9	9	9	1.09921	0.00419927	-7.89565	down
pme3311	C6H14O12P2	D-Fructose-1,6-biphosphate	Others	Saccharides and Alcohols	488-69-7	3	12381	13706	19829	5802.3	8685.8	5880.5	1.00614	0.443606	-1.17265	down
pma0149	C15H16O9	Sinapoyl malate	Phenolic acids	Phenolic acids	92344-58-6	3	4534.6	3408	4319.7	9412.7	9928.3	6313.2	1.01321	2.09212	1.06497	up
pmf0400	C22H44O2	Docosanoic acid (Behenic acid)	Lipids	Free fatty acids	112-85-6	3	93140	61626	47301	9266.8	3507.9	5751.8	1.07338	0.0916849	-3.44717	down
pmn001420	C15H18O9	1-O-Caffeoyl-β-D-glucose	Phenolic acids	Phenolic acids	-	2	166260	257580	248570	37002	47759	28342	1.08753	0.168205	-2.5717	down
Lmmn000774	C15H20O9	Dihydrocaffeoylglucose	Phenolic acids	Phenolic acids	-	3	28266	20322	17458	5004.5	8977.5	6328.8	1.0437	0.307525	-1.70122	down
MWS1983	C12H24O11	Maltitol	Others	Saccharides and Alcohols	585-88-6	3	126950	130860	114910	25716	34217	27918	1.10609	0.235702	-2.08496	down
pmb0981	C10H14N5O7P	Adenosine 5'-monophosphate	Nucleotides and derivatives	Nucleotides and derivatives	61-19-8	3	1238300	1222300	1189300	6071000	5548700	6428000	1.11394	4.94471	2.30589	up
pmb0532	C10H13N4O8P	Inosine 5'-monophosphate	Nucleotides and derivatives	Nucleotides and derivatives	131-99-7	3	55097	78533	64858	454420	314160	421860	1.09934	5.99754	2.58437	up
MWSmce024	C16H18O9	Scopoletin-7-O-glucoside (Scopolin)	Lignans and Coumarins	Coumarins	531-44-2	3	5357.7	5044.8	6583.9	9	9	9	1.11543	0.00158951	-9.29721	down
Zmhn002422	C16H20O9	1-O-Feruloyl-D-Glucose	Phenolic acids	Phenolic acids	-	1	78691	61214	54277	162900	171360	159750	1.08711	2.54406	1.34713	up
pmb0296	C21H40O4	1-Oleoyl-Sn-Glycerol	Lipids	Glycerol ester	129784-87-8	3	46525	63528	43567	22236	13785	20434	1.04595	0.367498	-1.44419	down
mws1526	C16H22O9	Sweroside	Terpenoids	Monoterpenoids	14215-86-2	2	249260	201990	211400	95631	84190	113240	1.07921	0.442256	-1.17705	down
pmb3107	C15H20O10	Glucosyringic Acid	Phenolic acids	Phenolic acids	-	3	1023700	981190	798540	20944	15910	19141	1.1138	0.0199737	-5.64575	down
pmb0998	C10H14N5O8P	Guanosine 5'-monophosphate	Nucleotides and derivatives	Nucleotides and derivatives	85-32-5	3	12943	12297	15337	53673	79875	79082	1.09825	5.24016	2.38961	up
pma3724	C17H20O9	1-O-Feruloylquinic acid	Phenolic acids	Phenolic acids	-	3	86581	97456	95215	9	9	9	1.11569	9.66869e-05	-13.3363	down
Lmbp002309	C17H22O9	Sinapaldehyde-4-O-Glucoside	Phenolic acids	Phenolic acids	154461-65-1	2	6071.9	9647.5	5821.9	9	9	9	1.11436	0.00125341	-9.63993	down
pmn001695	C16H20O10	Trihydroxycinnamoylquinic acid	Phenolic acids	Phenolic acids	-	1	5452.5	3466	3970.5	76052	59912	73228	1.10927	16.2303	4.02062	up
pme3337	C14H17N5O8	Succinyladenosine	Nucleotides and derivatives	Nucleotides and derivatives	4542-23-8	1	2482600	3092000	3484200	807570	786210	694990	1.10234	0.252657	-1.98475	down
pme1286	C14H20N6O5S	S-(5'-Adenosy)-L-homocysteine	Amino acids and derivatives	Amino acids and derivatives	979-92-0	1	227550	261380	205240	455350	551010	472760	1.08545	2.13077	1.09138	up
Zmhn002227	C17H22O10	4-O-Glucosyl-sinapate	Phenolic acids	Phenolic acids	-	1	157370	101870	179460	646210	605840	551430	1.08309	4.11096	2.03948	up
Hmcn001415	C17H24O10	Majoroside	Others	Others	134140-02-6	2	297730	308660	281270	48042	35510	35467	1.10983	0.134082	-2.89882	down
Cmjn004337	C18H26O10	Benzyl-(2''-O-xylosyl)glucoside	Phenolic acids	Phenolic acids	-	2	10841	6552.8	5056.2	94329	87487	101970	1.09948	12.6408	3.66002	up
MWSHY0039	C21H20O9	Daidzein-7-O-glucoside(Daidzin)	Flavonoids	Isoflavones	552-66-9	1	3540300	3560800	3698600	9	9	9	1.1157	2.50007e-06	-18.6096	down
pmp000417	C21H20O9	Daidzein-4'-O-glucoside	Flavonoids	Isoflavones	-	2	6105900	6081200	3825000	3016.8	4047.7	5107	1.11345	0.000760144	-10.3614	down
pmn001343	C21H20O9	Chrysophanol-8-O-glucoside	Quinones	Anthraquinone	13241-28-6	1	10322	8560	14550	9	9	9	1.11476	0.000807609	-10.2741	down
MWSHY0079	C21H22O9	Liquiritigenin-4'-O-Glucoside (Liquiritin)	Flavonoids	Flavanones	551-15-5	3	217380	185120	172230	2281.8	1678	587.5	1.10024	0.00791206	-6.98173	down
pmp000384	C21H22O9	Isoliquiritin	Flavonoids	Chalcones	5041-81-6	1	377630	505380	378150	9	9	9	1.11551	2.14089e-05	-15.5114	down
Lmyp004617	C21H22O9	Pinocembrin-7-O-glucoside (Pinocembroside)	Flavonoids	Flavanones	75829-43-5	3	13371	28299	19037	9	9	9	1.11405	0.000444759	-11.1347	down
MWS20152	C22H26O8	Syringaresinol	Lignans and Coumarins	Lignans	21453-71-4	3	9419.3	14844	10767	9	9	9	1.11495	0.000770761	-10.3414	down
pmb0864	C19H40NO7P	LysoPE 14:0	Lipids	LPE	-	1	185460	277130	204890	119600	91426	92749	1.04294	0.455107	-1.13572	down
MWSHY0179	C22H22O9	Formononetin-7-O-glycoside (Ononin)	Flavonoids	Isoflavones	486-62-4	2	212780	338480	204560	9	9	9	1.11512	3.57228e-05	-14.7728	down
MWSHY0181	C21H20O10	Apigenin-8-C-Glucoside (Vitexin)	Flavonoids	Flavonoid carbonoside	3681-93-4	3	24174	16237	9680	9	9	9	1.11254	0.000539019	-10.8574	down
mws0072	C21H20O10	Apigenin-5-O-glucoside	Flavonoids	Flavones	28757-27-9	1	1786600	1643300	1692600	2221.2	9	9	1.05159	0.00043713	-11.1596	down
mws0895	C21H20O10	Genistein-7-O-Glucoside (Genistin)	Flavonoids	Isoflavones	529-59-9	1	9721400	9583300	10434000	9	9	9	1.1157	9.07908e-07	-20.071	down
pmp000413	C21H20O10	Genistein-8-C-glucoside	Flavonoids	Isoflavones	66026-80-0	3	13889	17430	12088	9	9	9	1.11517	0.000622019	-10.6508	down
MWSslk002	C21H20O10	Sophoricoside	Flavonoids	Isoflavones	152-95-4	2	19646000	19997000	17425000	9	9	9	1.11565	4.7312e-07	-21.0113	down
Lmtn002324	C19H28O11	Benzyl-(2''-O-glucosyl)glucoside	Phenolic acids	Phenolic acids	-	3	69762	67606	61609	5270.7	9247.6	10168	1.09443	0.124066	-3.01082	down
Lmyn003028	C19H28O11	Benzyl-β-gentiobioside	Phenolic acids	Phenolic acids	56775-64-5	3	73989	83485	72726	9581.2	8478	4463.9	1.09333	0.0978414	-3.35341	down
HJN087	C21H22O10	Naringenin-4'-O-glucoside	Flavonoids	Flavanones	-	2	6125700	7515900	5557100	40778	59176	59187	1.11331	0.00828915	-6.91456	down
mws1179	C21H22O10	Naringenin-7-O-glucoside (Prunin)	Flavonoids	Flavanones	529-55-5	2	3139100	3397400	3206000	10752	20270	15508	1.11293	0.00477598	-7.70999	down
mws2118	C21H24O10	Phloretin-2'-O-glucoside (Phlorizin)	Flavonoids	Chalcones	60-81-1	2	10294	10031	10815	9	9	9	1.11569	0.000867052	-10.1716	down
Lmfn004093	C21H24O10	Phloretin-4'-O-glucoside (Trilobatin)	Flavonoids	Chalcones	4192-90-9	1	118670	102400	90979	9	9	9	1.11546	8.65249e-05	-13.4965	down
pmp000438	C30H50O2	Betulin	Terpenoids	Triterpene	473-98-3	3	22658	28233	24158	9	9	9	1.11556	0.000359765	-11.4407	down
pmp000573	C22H22O10	Acacetin-7-O-galactoside*	Flavonoids	Flavones	-	1	27354	46314	34221	22136000	21247000	24925000	1.11421	633.132	9.30636	up
MWSslk229	C22H22O10	Calycosin-7-O-glucoside	Flavonoids	Isoflavones	20633-67-4	2	1541500	2475300	1397700	9	9	9	1.1152	4.98661e-06	-17.6135	down
pmp000575	C22H22O10	Acacetin-7-O-glucoside (Tilianin)*	Flavonoids	Flavones	4291-60-5	2	9729.7	20708	11801	18200000	18251000	20979000	1.11335	1359.65	10.409	up
pmp000415	C22H22O10	3'-Methoxydaidzin	Flavonoids	Isoflavones	200127-80-6	1	12666	20712	13274	17659000	16722000	20685000	1.11438	1180.36	10.205	up
pme3400	C22H22O10	Biochanin A-7-O-glucoside (Sissotrin)	Flavonoids	Isoflavones	5928-26-7	2	36106	47103	39095	19814000	19664000	22863000	1.11515	509.722	8.99357	up
Lmyp006086	C22H22O10	Prunetin-5-O-glucoside	Flavonoids	Isoflavones	-	1	30667	52685	54410	21129000	21019000	24604000	1.11327	484.546	8.92049	up
MWSHY0180	C22H22O10	Glycitin	Flavonoids	Isoflavones	40246-10-4	1	1831200	2073400	1681000	9	9	9	1.11562	4.83386e-06	-17.6584	down
HJN091	C22H22O10	Prunetin-4'-O-glucoside	Flavonoids	Isoflavones	154-36-9	2	9	9	9	603680	502340	636870	1.11557	64551.5	15.9782	up
mws1172	C22H22O10	Trifolirhizin (Maackiain-3-O-glucoside)	Flavonoids	Isoflavones	6807-83-6	2	9	9	9	288180	288310	297470	1.11569	32368.9	14.9823	up
MWSHY0136	C21H20O11	Kaempferol-3-O-glucoside (Astragalin)*	Flavonoids	Flavonols	480-10-4	1	158770	197150	161820	3937.7	3126	7349.5	1.1043	0.0278387	-5.16677	down
Xmyp005654	C21H20O11	Kaempferol-4'-O-glucoside	Flavonoids	Flavonols	-	1	1161000	1174700	1110700	399080	242930	390250	1.07902	0.299518	-1.73928	down
MWS20147	C21H20O11	Luteolin-3'-O-glucoside	Flavonoids	Flavones	5154-41-6	3	164410	174400	155740	9	9	9	1.11565	5.45951e-05	-14.1609	down
MWSHY0104	C21H20O11	Luteolin-7-O-glucoside (Cynaroside)	Flavonoids	Flavones	5373-11-5	1	301600	348250	330410	44849	16656	17708	1.08378	0.0808082	-3.62936	down
mws0089	C21H20O11	Kaempferol-7-O-glucoside*	Flavonoids	Flavonols	16290-07-6	1	189420	197620	202730	63503	48934	107430	1.01972	0.372801	-1.42352	down
MWSHY0165	C22H24O10	Isosakuranetin-7-O-glucoside (Isosakuranin)	Flavonoids	Flavonols	491-69-0	3	9	9	9	607970	615170	707360	1.11565	71500	16.1257	up
Lmtn002796	C21H22O11	Aromadendrin-7-O-glucoside	Flavonoids	Flavanonols	28189-90-4	2	14511000	14557000	13089000	91790	112570	74828	1.11423	0.00662258	-7.23839	down
MWS20145	C21H22O11	Eriodictyol-7-O-glucoside	Flavonoids	Flavanones	38965-51-4	3	31447	32644	29240	10210	11132	9662.2	1.11037	0.332196	-1.58989	down
Lmhp009034	C21H42NO7P	LysoPE 16:1	Lipids	LPE	-	1	95987	113750	79717	29793	24541	30397	1.0935	0.292727	-1.77237	down
Lmhp008763	C21H42NO7P	LysoPE 16:1(2n isomer)	Lipids	LPE	-	1	155060	235090	151660	60977	38023	59506	1.0566	0.292549	-1.77325	down
pmb0876	C21H44NO7P	LysoPE 16:0	Lipids	LPE	53862-35-4	1	30548000	39441000	29352000	6999400	3809800	6915400	1.08221	0.178422	-2.48664	down
pmd0160	C21H44NO7P	LysoPE 16:0(2n isomer)	Lipids	LPE	-	1	15615000	21700000	15861000	2732600	1685600	2635700	1.09726	0.132652	-2.91428	down
pmn001700	C30H48O3	24,30-Dihydroxy-12(13)-enolupinol	Terpenoids	Triterpene	-	2	71121	78188	87453	13306	16685	17611	1.1066	0.201054	-2.31434	down
mws4053	C30H48O3	Ursolic acid	Terpenoids	Triterpene	77-52-1	3	41537	41285	37693	9597.6	5026.2	12586	1.05277	0.225779	-2.14701	down
Lmdn006811	C30H48O3	Soyasapogenol E	Terpenoids	Triterpene	6750-59-0	2	31355	42593	32529	6676.4	5808.2	10795	1.07668	0.218635	-2.1934	down
HJN110	C30H48O3	Betulinic acid	Terpenoids	Triterpene	472-15-1	3	42853	43640	39243	10213	8934.1	15037	1.08486	0.271872	-1.879	down
Zmdp004370	C23H22O10	6''-O-Acetyldaidzin	Flavonoids	Isoflavones	71385-83-6	1	3804500	4247600	3278300	9	9	9	1.11559	2.38297e-06	-18.6788	down
Lmdp003994	C23H24O10	6,4'-Dimethoxyisoflavone-7-O-glucoside (Wistin)	Flavonoids	Isoflavones	19046-26-5	2	16858	22551	21065	1614.9	1114.8	844.69	1.10443	0.0591062	-4.08055	down
Lmmp002795	C22H22O11	Pratensein-7-O-glucoside	Flavonoids	Isoflavones	36191-03-4	3	110290	93707	84083	9	9	9	1.11545	9.3724e-05	-13.3812	down
pmp000579	C22H22O11	Diosmetin-7-O-glucoside	Flavonoids	Flavanones	-	2	2665	6181.9	30085	198500	209440	128970	1.00801	13.791	3.78566	up
Lmzp002365	C22H24O11	Hesperetin-7-O-glucoside	Flavonoids	Flavanones	31712-49-9	2	23861	42740	36317	9	9	9	1.11484	0.000262345	-11.8962	down
Lmhp009769	C22H44NO7P	LysoPE 17:1	Lipids	LPE	-	1	26309	33671	22413	1103.4	1214.9	880.6	1.11062	0.0388249	-4.68687	down
Lmhp010162	C22H46NO7P	LysoPE 17:0	Lipids	LPE	-	2	90868	155940	87155	13426	7344.5	13044	1.0859	0.101252	-3.30397	down
Lmsn013282	C30H46O4	Pomonic Acid	Terpenoids	Triterpene	13849-90-6	3	7454.1	6470.6	8307	978.1	2217.5	1217.1	1.06677	0.198487	-2.33288	down
pmp001246	C22H34NO10+	Sinapine-4-O-Glucoside	Alkaloids	Phenolamine	-	1	2359	1889.6	2113.6	145240	144440	114480	1.11447	63.5252	5.98926	up
Lmzn106284	C30H48O4	Alphitolic acid	Terpenoids	Triterpene	19533-92-7	2	27811	22887	25030	9	9	9	1.11554	0.000356539	-11.4537	down
pmb1912	C20H23N7O7	10-Formyltetrahydrofolic Acid	Alkaloids	Alkaloids	2800-34-2	1	1223400	1402200	1129200	2671700	2844700	2817800	1.10112	2.21961	1.15031	up
pmp000191	C23H22O11	6''-O-Acetylgenistin	Flavonoids	Isoflavones	73566-30-0	1	4893900	5012900	3811900	4517	2341.1	1674.3	1.11197	0.000621954	-10.6509	down
pmp000581	C23H22O11	Apigenin-7-O-(6''-acetyl)glucoside	Flavonoids	Flavones	72741-92-5	1	5013800	5830000	4456500	9	9	9	1.11559	1.76467e-06	-19.1122	down
pmn001340	C23H22O11	Emodin-8-O-(6''-O-acetyl)glucoside	Quinones	Anthraquinone	-	2	5899.2	8672.2	7754.9	9	9	9	1.11516	0.00120934	-9.69157	down
Lmhp008801	C23H42NO7P	LysoPE 18:3	Lipids	LPE	-	1	4131700	5953800	4734000	572430	517050	568940	1.11014	0.111908	-3.15962	down
Lmhp008589	C23H42NO7P	LysoPE 18:3(2n isomer)	Lipids	LPE	-	1	3933700	5985700	4477600	608170	487450	578100	1.10645	0.116255	-3.10464	down
pmp000172	C23H24O11	5,2'-Dihydroxy-7,8-dimethoxyflavone glycosides	Flavonoids	Flavones	-	3	649.27	1635.7	1028.9	3772.9	4253	4437.2	1.03881	3.76089	1.91107	up
pme1683	C18H32CaN2O10	Calcium Pantothenate	Others	Vitamin	137-08-6	3	11635	12676	13117	2721.7	6177.3	4943.9	1.0087	0.369854	-1.43497	down
pmb0874	C23H44NO7P	LysoPE 18:2(2n isomer)	Lipids	LPE	-	2	17195000	22660000	18042000	10467000	7804200	10409000	1.04833	0.495366	-1.01343	down
pmb2975	C23H26O11	Hesperetin-3'-O-glucuronide	Flavonoids	Flavanones	1237479-05-8	3	23630	46536	38426	9	9	9	1.11453	0.000248637	-11.9737	down
pmb0883	C23H48NO7P	LysoPE 18:0	Lipids	LPE	69747-55-3	3	2840800	5501500	2084800	229350	59605	176260	1.06395	0.044616	-4.4863	down
Hmyn007168	C22H45O9P	LysoPG 16:0	Lipids	Glycerol ester	-	1	7923	11254	8252.5	4355.1	3590.1	4005	1.0684	0.43567	-1.19869	down
pmn001342	C23H20O12	Rhein-8-O-(6'-O-acetyl)glucoside	Quinones	Anthraquinone	-	3	220480	342690	269810	9	9	9	1.11541	3.24137e-05	-14.913	down
Zmdn006214	C24H24O11	Physcion-8-O-(6-acetyl)-glucoside	Quinones	Anthraquinone	-	2	9	9	9	3070300	3053900	3455100	1.11567	354789	18.4366	up
pmp000192	C24H24O11	6''-O-Acetylglycitin	Flavonoids	Isoflavones	134859-96-4	1	1038800	1587500	1347800	9	9	9	1.11551	6.79399e-06	-17.1673	down
Smpn009230	C30H48O5	2α,3α,23-trihydroxyolean-12-en-28-oic acid	Terpenoids	Triterpene	-	3	6006.9	4868.5	7722.1	9	9	9	1.11486	0.00145181	-9.42793	down
pma1303	C24H46NO7P	LysoPC 16:2	Lipids	LPC	-	1	131550	170260	117900	53831	54599	45200	1.08192	0.366038	-1.44993	down
pmb0863	C24H46NO7P	LysoPC 16:2(2n isomer)	Lipids	LPC	-	1	155470	189630	116700	46689	58624	47629	1.07036	0.331187	-1.59428	down
pmb0855	C24H50NO7P	LysoPC 16:0	Lipids	LPC	17364-16-8	1	10125000	11262000	9449300	3708700	2855200	3907200	1.09384	0.339571	-1.55822	down
pmd0132	C24H50NO7P	LysoPC 16:0(2n isomer)	Lipids	LPC	-	1	15876000	21270000	17050000	5133500	5358000	6112600	1.09935	0.306371	-1.70665	down
pmp000193	C24H22O12	6''-O-Malonyldaidzin	Flavonoids	Isoflavones	124590-31-4	1	1178500	1078000	927740	9	9	9	1.11556	8.47926e-06	-16.8476	down
HJAP135	C24H24O12	Pinocembrin-7-O-(6''-O-malonyl)glucoside	Flavonoids	Flavanones	-	3	60358	84368	54466	9	9	9	1.11517	0.000135548	-12.8489	down
Zmdp004305	C28H24O9	Daidzein-7-O-(2''-benzoyl)rhamnoside	Flavonoids	Isoflavones	-	3	4557800	6691000	5766600	9	9	9	1.11559	1.5868e-06	-19.2655	down
pme0500	C18H32O16	D-Melezitose	Others	Saccharides and Alcohols	597-12-6	1	212340	222830	188420	749620	1012900	941730	1.10512	4.33658	2.11656	up
Lmhp008718	C25H48NO7P	LysoPC 17:2	Lipids	LPC	-	1	152490	218670	167090	65262	72144	67314	1.08631	0.380344	-1.39462	down
Lmhp010757	C25H48NO7P	LysoPE 20:2	Lipids	LPE	-	3	35502	73329	26901	8552.6	3541.3	9296.1	1.011	0.15759	-2.66575	down
Lmhp010514	C25H48NO7P	LysoPE 20:2(2n isomer)	Lipids	LPE	-	3	33347	64184	23683	8188.8	3403.1	8423.8	1.01157	0.165127	-2.59835	down
pmb2406	C25H52NO7P	LysoPC 17:0	Lipids	LPC	50930-23-9	2	2133400	4209500	2117000	398770	287030	496650	1.0727	0.139771	-2.83886	down
Lmhp010515	C25H52NO7P	LysoPC 17:0(2n isomer)	Lipids	LPC	-	2	589960	951810	573310	125330	113730	150640	1.08968	0.184248	-2.44028	down
Hmqp006235	C26H46NO7P	LysoPC 18:4	Lipids	LPC	-	3	6464.6	6475.2	5733.3	1912.8	1771.4	1600.5	1.1095	0.283011	-1.82107	down
Zmdp005767	C25H24O12	Formononetin-7-O-(6''-Malonyl)glucoside	Flavonoids	Isoflavones	-	1	227480	543420	291060	9	9	9	1.11441	2.54247e-05	-15.2634	down
pmb0865	C26H48NO7P	LysoPC 18:3(2n isomer)	Lipids	LPC	-	1	21692000	25696000	23839000	4560500	4610300	5073300	1.11283	0.199982	-2.32206	down
pmb0854	C26H48NO7P	LysoPC 18:3	Lipids	LPC	-	1	20194000	24814000	23442000	4623600	4575600	5785400	1.10688	0.218913	-2.19157	down
pmp000194	C24H22O13	6''-O-Malonylgenistin	Flavonoids	Isoflavones	51011-05-3	1	1611400	1647300	1339400	9	9	9	1.11558	5.87199e-06	-17.3777	down
pmp000585	C24H22O13	Apigenin-7-O-(6''-malonyl)glucoside	Flavonoids	Flavones	86546-87-4	1	4039200	4857500	4320300	9	9	9	1.11567	2.04282e-06	-18.901	down
Zmdp004112	C24H22O13	Genistein-7-O-(6''-malonyl)glucoside	Flavonoids	Isoflavones	-	1	14611000	20326000	15934000	9	9	9	1.11561	5.30754e-07	-20.8455	down
Li512111	C24H24O13	Isorhamnetin-3-O-(6''-acetylglucoside)	Flavonoids	Flavonols	-	2	9	9	9	34930	15183	29404	1.11327	2945.07	11.5241	up
pmn001710	C24H26O13	Rosmarinic acid-3'-O-glucoside	Phenolic acids	Phenolic acids	910028-78-3	2	429700	375580	347990	18462	17869	15344	1.11386	0.0448074	-4.48012	down
HJN083	C26H34O11	Lariciresinol-4'-O-glucoside	Lignans and Coumarins	Lignans	143663-00-7	2	57418	64799	46367	1616	4118.9	1387.4	1.08996	0.0422478	-4.56498	down
pmd0136	C26H54NO7P	LysoPC 18:0(2n isomer)	Lipids	LPC	-	1	13109000	24470000	12286000	1452700	972790	1925100	1.08417	0.0872474	-3.51874	down
mws0126	C26H54NO7P	LysoPC 18:0	Lipids	LPC	19420-57-6	1	30452000	49469000	26490000	3299000	1797100	3865900	1.08471	0.0842206	-3.56968	down
Lmtn003096	C26H36O11	Secoisolariciresinol 4-O-glucoside	Lignans and Coumarins	Lignans	-	1	653220	615450	572750	6735	3243	2804.8	1.10924	0.00694182	-7.17047	down
pmp000195	C25H24O13	6''-O-Malonylglycitin	Flavonoids	Isoflavones	137705-39-6	1	503460	746250	735130	9	9	9	1.11549	1.36031e-05	-16.1657	down
Lmhp007598	C27H52NO7P	LysoPC 19:2(2n isomer)	Lipids	LPC	-	2	75605	101490	68691	18993	17020	18578	1.10096	0.222108	-2.17067	down
Lmmp003817	C24H22O14	Kaempferol-3-O-(6''-malonyl)glucoside*	Flavonoids	Flavonols	-	2	681390	689430	570300	371490	234050	314550	1.03951	0.474	-1.07704	down
Lmhp010908	C27H54NO7P	LysoPC 19:1	Lipids	LPC	-	2	236160	533330	253280	76620	60540	100630	1.0273	0.232496	-2.10472	down
pmb2228	C27H56NO7P	LysoPC 19:0	Lipids	LPC	108273-88-7	3	62098	85780	50296	247800	215330	173900	1.06448	3.2145	1.68459	up
Lmdn001925	C26H34O12	Olivil-4'-O-glucoside	Lignans and Coumarins	Lignans	76880-93-8	3	21714	32401	12765	9	9	9	1.1128	0.000403708	-11.2744	down
Zmdn003480	C26H34O12	Cycloolivil-6-O-glucoside	Lignans and Coumarins	Lignans	-	3	14245	10308	13943	9	9	9	1.11522	0.000701372	-10.4775	down
Lmhp009890	C28H52NO7P	LysoPC 20:3	Lipids	LPC	1199257-41-4	3	21514	24520	17763	4022.7	3693.9	5518.2	1.09495	0.207452	-2.26915	down
pmd0147	C28H54NO7P	LysoPC 20:2	Lipids	LPC	-	3	655720	1346500	703590	122780	84779	174270	1.06366	0.141114	-2.82506	down
pmd0146	C28H54NO7P	LysoPC 20:2(2n isomer)	Lipids	LPC	-	3	649520	1237000	702580	127240	87666	171150	1.07036	0.149108	-2.74557	down
Zmhp006502	C25H24O14	Kaempferide-3-O-(6''-malonyl)glucoside	Flavonoids	Flavonols	-	1	3596.7	4076.7	1882.6	12998	14649	17588	1.06404	4.73368	2.24296	up
pmb0608	C25H24O14	Chrysoeriol-7-O-(6''-malonyl)glucoside	Flavonoids	Flavones	-	1	5712.5	4391	3696.7	296220	278270	280420	1.11385	61.9491	5.95301	up
Zmdp003677	C26H28O13	Daidzein-7-O-Glucoside-4'-O-Apioside	Flavonoids	Isoflavones	108069-01-8	1	3105700	5239500	2615300	9	9	9	1.11507	2.46339e-06	-18.6309	down
Zmdp003228	C26H28O13	Daidzein-7-O-apiosyl(1→6)glucoside	Flavonoids	Isoflavones	-	1	2177500	2524100	1935000	9	9	9	1.11558	4.06835e-06	-17.9071	down
pmp000589	C24H22O15	Quercetin-7-O-(6''-malonyl)glucoside	Flavonoids	Flavonols	-	3	32032	35019	44741	547.5	869.65	1364.5	1.10348	0.0248824	-5.32873	down
pmp000394	C26H30O13	Naringenin-7-O-(2''-O-apiosyl)glucoside	Flavonoids	Flavanones	-	3	6009.8	6976.2	7696.5	9	9	9	1.11554	0.00130545	-9.58124	down
Hmln002355	C27H34O12	5'-Methoxymatairesinoside	Lignans and Coumarins	Lignans	1691201-82-7	2	81376	77463	85578	19987	28372	24618	1.09904	0.298576	-1.74383	down
pmd0142	C28H58NO7P	LysoPC 20:0	Lipids	LPC	-	3	6950	9590.5	8291.5	3240.7	3051.6	4371.4	1.05667	0.429434	-1.21949	down
Rfmb25702	C28H34O12	Pinoresinol-4-O-(6''-acetyl)glucoside	Lignans and Coumarins	Lignans	-	3	135770	106470	136710	9338.1	7311.1	6687.8	1.11101	0.0615833	-4.02132	down
HJAP064	C25H24O15	Isorhamnetin-3-O-(6''-malonylglucoside)	Flavonoids	Flavonols	-	1	9	9	9	104990	67256	107550	1.11501	10362.8	13.3391	up
Smhp004476	C26H28O14	Isovitexin-2''xyloside	Flavonoids	Flavonoid carbonoside	-	2	395310	399400	255890	9	9	9	1.11515	2.56996e-05	-15.2479	down
Lmnp202580	C26H28O14	Apigenin-8-C-(2''-xylosyl)glucoside	Flavonoids	Flavonoid carbonoside	-	2	404520	459100	338020	9	9	9	1.11549	2.24693e-05	-15.4417	down
pmb0571	C26H28O14	Apigenin-7-O-(2''-glucosyl)arabinoside	Flavonoids	Flavones	-	3	183420	144110	119860	9	9	9	1.11521	6.035e-05	-14.0163	down
pmp000411	C26H28O14	Genistein-8-C-apiosyl(1→6)glucoside	Flavonoids	Isoflavones	-	2	351990	379630	266850	9	9	9	1.11539	2.70414e-05	-15.1745	down
pmb2922	C15H24N2O17P2	Uridine 5'-diphospho-D-glucose	Nucleotides and derivatives	Nucleotides and derivatives	133-89-1	3	8658.2	7110.5	8511	9	9	9	1.11549	0.00111204	-9.81258	down
MWSmce498	C27H30O14	Rhoifolin	Flavonoids	Flavones	17306-46-6	3	15886	14509	12498	9	9	9	1.1154	0.000629473	-10.6336	down
HJAP148	C26H28O15	Kaempferol-3-O-sambubioside	Flavonoids	Flavonols	27661-51-4	1	13539	13657	13425	302880	255490	358910	1.11337	22.5814	4.49706	up
Zmhn001446	C28H36O13	Syringaresinol-4'-O-glucoside	Lignans and Coumarins	Lignans	7374-79-0	3	361100	306840	354640	9	9	9	1.11563	2.64038e-05	-15.2089	down
MWSHY0080	C27H30O15	Luteolin-7-O-neohesperidoside (Lonicerin)*	Flavonoids	Flavones	25694-72-8	1	236530	230160	150050	10558	7405	7581.5	1.10779	0.0414186	-4.59358	down
Lmsn002815	C27H30O15	Kaempferol-3-O-rutinoside(Nicotiflorin)*	Flavonoids	Flavonols	17650-84-9	1	9420	7458.5	6875.5	27068	17502	24459	1.06714	2.90599	1.53903	up
MWSHY0061	C27H30O15	Kaempferol-3-O-neohesperidoside*	Flavonoids	Flavonols	32602-81-6	1	49398	66506	78982	118240	125970	154590	1.02046	2.04632	1.03303	up
mws1073	C27H30O15	Apigenin-6,8-di-C-glucoside (Vicenin-2)	Flavonoids	Flavonoid carbonoside	23666-13-9	3	7529.3	12117	14111	9	9	9	1.11436	0.000799827	-10.288	down
MWSHY0092	C27H32O15	Eriodictyol-7-O-Rutinoside (Eriocitrin)	Flavonoids	Flavanones	13463-28-0	2	130740	118330	86444	9	9	9	1.11518	8.04735e-05	-13.6011	down
Zmjp003031	C27H30O16	Orientin-2''-O-galactoside	Flavonoids	Flavonoid carbonoside	-	3	944.74	2244.1	2999.8	29543	34797	35464	1.08286	16.127	4.0114	up
Zmxp003107	C27H30O16	Luteolin-7,3'-di-O-glucoside	Flavonoids	Flavones	52187-80-1	3	22218000	18527000	19757000	9	9	9	1.11564	4.46266e-07	-21.0956	down
Lmbp002592	C27H30O16	Kaempferol-3,7-O-diglucoside	Flavonoids	Flavonols	25615-14-9	3	143920	145380	122690	43997	54915	65216	1.07599	0.398379	-1.32779	down
Hmpp002612	C27H30O16	Luteolin-7-O-gentiobioside	Flavonoids	Flavones	-	1	22017000	19152000	19440000	9	9	9	1.11565	4.45478e-07	-21.0981	down
Rfmb26201	C30H38O14	Syringaresinol-4'-O-(6''-acetyl)glucoside	Lignans and Coumarins	Lignans	-	3	453310	534920	459150	3296.2	3363.4	2390.4	1.11437	0.00625268	-7.32131	down
Lmzn001664	C27H28O17	Kaempferol-3-O-glucuronide-7-O-glucoside	Flavonoids	Flavonols	-	3	17870	20457	13266	9	9	9	1.11494	0.000523327	-10.9	down
MWSHY0064	C28H32O16	Isorhamnetin-3-O-neohesperidoside	Flavonoids	Flavonols	55033-90-4	1	2321.5	3493.5	1587.2	55803	67179	80401	1.10373	27.476	4.7801	up
Lmdp004200	C36H58O9	Soyasapogenol B-3-O-glucuronide	Terpenoids	Triterpene Saponin	-	2	408250	433830	368050	18538	18531	12983	1.11199	0.0413608	-4.59559	down
Hmqp003435	C29H30O17	Apigenin-7-O-(2''-O-apiosyl)(6''-Malonyl)glucoside	Flavonoids	Flavones	-	1	47795	31957	51581	9	9	9	1.11503	0.000205584	-12.248	down
Lmqn000213	C24H42O21	Stachyose	Others	Saccharides and Alcohols	470-55-3	1	2597300	3238500	2646300	1063100	948720	904470	1.10176	0.343817	-1.54029	down
mws4163	C24H42O21	Nystose	Others	Saccharides and Alcohols	13133-07-8	1	3139800	2700700	3162300	1378300	1031300	1717700	1.03947	0.458446	-1.12518	down
mws1593	C24H42O21	D-Maltotetraose	Others	Saccharides and Alcohols	34612-38-9	2	361770	393100	223160	123840	124290	102200	1.04317	0.3582	-1.48116	down
Lmhp008744	C33H56O14	1-α-Linolenoyl-glycerol-2,3-di-O-glucoside	Lipids	Glycerol ester	-	2	11723	12252	7299.6	9	9	9	1.11427	0.00086332	-10.1778	down
Lmhp008513	C33H56O14	2-α-Linolenoyl-glycerol-1,3-di-O-glucoside	Lipids	Glycerol ester	-	2	8023.8	13441	5717.5	9	9	9	1.11263	0.000993293	-9.97549	down
Lmhp009384	C33H58O14	1-Linoleoylglycerol-2,3-di-O-glucoside	Lipids	Glycerol ester	-	1	23996	24248	20332	7724.7	2686	3405.9	1.04301	0.201479	-2.3113	down
Lmhp009190	C33H58O14	2-Linoleoylglycerol-1,3-di-O-glucoside	Lipids	Glycerol ester	-	1	23416	36728	18054	6193.7	2094.7	5771.5	1.01486	0.179799	-2.47555	down
Hmlp003185	C30H32O18	Luteolin-7-O-(6''-malonyl)glucoside-5-O-rhamnoside	Flavonoids	Flavones	-	2	210000	192480	269260	9	9	9	1.11554	4.01941e-05	-14.6027	down
Xmyp004678	C32H38O19	Kaempferol-3-O-(2-O-Xylosyl-6-O-Rhamnosyl)Glucoside	Flavonoids	Flavonols	-	2	9	9	9	568070	486170	613470	1.11558	61767	15.9145	up
Lmsp003881	C33H40O19	Kaempferol-3-O-rutinoside-7-O-rhamnoside	Flavonoids	Flavonols	-	1	1055600	1149400	932070	9	9	9	1.1156	8.60676e-06	-16.8261	down
Hmqp002870	C32H38O20	Luteolin-7-O-Sophoroside-5-O-arabinoside	Flavonoids	Flavones	-	3	49340	79602	49363	9	9	9	1.11496	0.000151426	-12.6891	down
pmb0660	C36H36O18	Isoorientin-7-O-(6''-p-coumaroyl)glucoside	Flavonoids	Flavonoid carbonoside	-	2	9826.5	8111.8	11486	9	9	9	1.11529	0.000917609	-10.0898	down
Lmpp003268	C33H40O20	Kaempferol-3-O-rutinoside-7-O-glucoside	Flavonoids	Flavonols	-	2	5137700	5173300	4477700	37386	43284	38826	1.11518	0.00808022	-6.95139	down
Lmdp005647	C41H66O13	Soyasaponin IV	Terpenoids	Triterpene Saponin	108906-97-4	1	2646600	2260900	1898700	5355.5	4939.4	3573	1.11411	0.00203754	-8.93896	down
HJN098	C42H68O13	Azukisaponin I	Terpenoids	Triterpene Saponin	82793-02-0	2	127370	154740	126800	10581	12344	14479	1.11083	0.0914725	-3.45052	down
pme2746	C27H33N9O15P2	Riboflavin 5'-Adenosine Diphosphate	Nucleotides and derivatives	Nucleotides and derivatives	146-14-5	1	777350	896410	769390	356350	339010	308260	1.10389	0.410789	-1.28353	down
Lmdp005678	C42H68O14	Soyasaponin III	Terpenoids	Triterpene Saponin	55304-02-4	1	9753800	11824000	10144000	686910	549050	639240	1.11367	0.0591139	-4.08036	down
pmp000197	C42H68O14	Soyasaponin βb'	Terpenoids	Triterpene Saponin	-	1	10593000	12139000	10928000	665990	598340	564550	1.11469	0.0543339	-4.202	down
Lmqp002349	C36H42O24	Kaempferol-3-O-(6''''-malonyl)sophorotrioside	Flavonoids	Flavonols	-	2	9	9	9	49178	38042	48634	1.11543	5031.63	12.2968	up
Lmdp007827	C47H72O16	Soyasaponin γa	Terpenoids	Triterpene Saponin	-	1	504450	582430	536010	157930	159540	144390	1.11193	0.284591	-1.81304	down
Lmdn004802	C47H76O17	Soyasaponin II	Terpenoids	Triterpene Saponin	55319-36-3	2	781260	780290	811830	4934.9	5996.8	7979.5	1.11385	0.00796805	-6.97156	down
pmp000198	C47H76O17	Soyasaponin βc	Terpenoids	Triterpene Saponin	-	1	4507500	4947300	3607200	166870	203130	194870	1.11263	0.0432453	-4.53131	down
Lmmp008478	C48H76O18	Soyasapogenol E-3-O-rhamnosyl(1,2)glucosyl(1,2)glucuronide	Terpenoids	Triterpene Saponin	-	1	44904000	45961000	39417000	13612000	12949000	13241000	1.11149	0.305507	-1.71072	down
HJAP139	C48H76O18	Dehydrosoyasaponin I	Terpenoids	Triterpene Saponin	117210-14-7	1	61205	62599	35464	9	9	9	1.11449	0.000169526	-12.5262	down
pmp000200	C48H76O18	Soyasaponin βe	Terpenoids	Triterpene Saponin	-	1	41512000	43403000	40443000	12962000	11775000	14288000	1.11005	0.311308	-1.68358	down
pmp000202	C48H76O19	Soyasaponin βd	Terpenoids	Triterpene Saponin	-	1	18291000	18943000	17947000	8364	1708.2	2200.8	1.10873	0.000222414	-12.1345	down
pmp000203	C48H78O19	Soyasaponin βa (Soyasaponin V)	Terpenoids	Triterpene Saponin	114590-20-4	1	3321800	4048900	3044800	9	9	9	1.11558	2.59229e-06	-18.5573	down
Lmwp005925	C48H76O20	Azukisaponin IV	Terpenoids	Triterpene Saponin	82793-04-2	3	160100	221240	136190	23488	36646	27049	1.08953	0.16846	-2.56952	down
pmp000204	C53H82O20	Soyasaponin βα	Terpenoids	Triterpene Saponin	-	1	430890	494190	436190	199320	132290	183090	1.07809	0.378103	-1.40315	down
Lmdp006387	C53H82O21	Soyasaponin αa	Terpenoids	Triterpene Saponin	-	2	86833	79171	95324	9	9	9	1.11564	0.000103318	-13.2406	down
pmp000205	C54H84O21	Soyasaponin βg (Soyasaponin VI)	Terpenoids	Triterpene Saponin	143519-54-4	1	3700600	4120600	4201200	15834000	16062000	15645000	1.11355	3.95437	1.98345	up
pmp000206	C54H84O22	Soyasaponin αg	Terpenoids	Triterpene Saponin	-	2	394300	592360	422450	1733.7	2635.8	1966	1.11325	0.0044961	-7.79711	down
Lmmp005587	C54H88O23	Soyasapogenol A-3-O-rhamnosyl(1,2)glucosyl(1,2)glucuronide-28-O-rhamnoside	Terpenoids	Triterpene Saponin	-	3	9412.6	10979	7582.8	9	9	9	1.11507	0.000965168	-10.0169	down
HJN097	C54H86O25	Azukisaponin VI	Terpenoids	Triterpene Saponin	82801-39-6	2	134940	88187	92137	28263	22855	21048	1.08898	0.228907	-2.12717	down
Lmdp105647	C60H92O27	AcetylSoyasaponin A3	Terpenoids	Triterpene Saponin	117210-16-9	2	217220	235190	261650	2027.3	1456.4	1274.1	1.11391	0.00666303	-7.22961	down
Lmdp005386	C60H92O27	Soyasaponin Ah	Terpenoids	Triterpene Saponin	-	1	45529	43529	49783	9	9	9	1.11567	0.000194467	-12.3282	down
