# Supplementary material for: Widely Targeted Metabolomics Analysis of Soybean and Chickpea and Their Different Advantages and New Functional Compounds for Diabetes
Source: Molecules. 2022 Aug 19;27(16):5297. doi: 10.3390/molecules27165297 (PMC9413387; doi:10.3390/molecules27165297)
Supplement: Supplementary file 1 [file molecules-27-05297-s001.zip › Supplementary Files/Supplementary Tables/Table S3.xls]

## Sheet: Sheet1
Table S3. Statistics of DAMs between YZD and DD.
Class	DD vs. YZD		Type
	down	up
Lipids	66	7	Primary metabolites
Nucleotides and derivatives	26	9	Primary metabolites
Amino acids and derivatives	29	21	Primary metabolites
Vitamins	6	1	Primary metabolites
Saccharides and Alcohols	19	4	Primary metabolites
Flavonoids	88	28	Secondary metabolites
Phenolic acids	35	13	Secondary metabolites
Lignans and Coumarins	14	1	Secondary metabolites
Alkaloids	21	10	Secondary metabolites
Organic acids	23	6	Secondary metabolites
Quinones	4	3	Secondary metabolites
Terpenoids	33	1	Secondary metabolites
Others	10	2	Secondary metabolites
Total	374	106
