# Supplementary material for: Widely Targeted Metabolomics Analysis of Soybean and Chickpea and Their Different Advantages and New Functional Compounds for Diabetes
Source: Molecules. 2022 Aug 19;27(16):5297. doi: 10.3390/molecules27165297 (PMC9413387; doi:10.3390/molecules27165297)
Supplement: Supplementary file 1 [file molecules-27-05297-s001.zip › Supplementary Files/Supplementary Tables/Table S4.xls]

## Sheet: Table S4
Table S4. List of KEGG pathway in the YZD vs. DD
#Pathway	ko_ID	Unique compound	Compound	Index	cpd_ID
Sulfur metabolism	ko00920	3	5	MWS2040;mws1050;mws0671	C11145+C00979+C00263
Metabolic pathways	ko01100	112	215	mws0905;ML10172161;pme0243;mws0576;MWSHY0037;pme0014;pme2596;MWS3035;Lmqn000213;pmb0302;mws1346;pme0040;Lmbn001609;MWSmce370;pme0490;MWSmce248;mws0133;mws0014;pmf0139;MWSHY0147;pme0278;mws1050;pme3083;pme2122;pmb0998;pme0026;pme0274;MWSmce257;mws2368;MWS20151;mws0668;pmb2657;MWSHY0137;pme1439;Zmzp000145;pme0534;mws1090;pme3011;Zmyn000108;MWS0811;pmf0138;pme2746;pme1216;pme0193;pme0120;pmb2507;pmb…	C10503+C00168+C00489+C01089+C08650+C00025+C00847+C01046+C01613+C03557+C00956+C00147+C06006+C00642+C00253+C12621+C00153+C01494+C00124+C10208+C00666+C00979+C05653+C00388+C00144+C00047+C02378+C00864+C06044+C01477+C01762+C03406+C00509+C00811+C03793+C00257+C00103+C00334+C00818+C00408+C00159+C00016+C10164+C00064+C00431+C00672+C00179+C00152+C10497+C00385+C00559+C00020+C00123+C00049+C05841+C01146+C01019+…
Alanine, aspartate and glutamate metabolism	ko00250	6	11	pme0193;mws0219;mws0001;pme0014;pme3011;pmb2657	C00064+C00049+C00152+C00025+C00334+C03406
Arginine and proline metabolism	ko00330	8	14	pmb0501;pme2527;pme0120;Lmlp003161;pme3011;pme0295;pme0014;mws0567	C00179+C00077+C00431+C10497+C00334+C02946+C00025+C01035
beta-Alanine metabolism	ko00410	6	10	pme1975;mws0219;MWSmce257;mws0254;Lmgn000160;pme3011	C00383+C00049+C00864+C00135+C02642+C00334
Butanoate metabolism	ko00650	4	8	pme3011;mws0576;Lmbn001288;pme0014	C00334+C01089+C06010+C00025
Nicotinate and nicotinamide metabolism	ko00760	5	10	mws0219;mws0133;pma3101;pme3011;pme0490	C00049+C00153+C05841+C00334+C00253
Glycine, serine and threonine metabolism	ko00260	6	12	mws0230;MWSmce548;mws0671;ML10172161;mws0219;pme3033	C00188+C00719+C00263+C00168+C00049+C01026
Ascorbate and aldarate metabolism	ko00053	3	12	Zmyn000108;Lmbn000193;pmb2922	C00818+C01146+C00029
Glyoxylate and dicarboxylate metabolism	ko00630	4	11	pme0014;ML10172161;pme0193;Lmbn000193	C00025+C00168+C00064+C01146
Biosynthesis of secondary metabolites	ko01110	67	110	mws0902;Lmdp003110;pme2527;mws1050;mws0912;pme0021;MWSCX015;Zmyn004548;pme1210;Zmyn004449;mws1422;pme2122;pme0026;MWSHY0146;mws0250;MWSHY0147;pme3250;pme0278;Lmbn001609;pmn001689;pme0490;mws0258;mws0014;MWSHY0110;mws0219;ML10172161;mws0905;pmb0981;mws0227;mws0230;pme0014;MWSHY0037;pme3261;pmb2922;mws0254;mws1346;MWSCX014;mws0001;mws2118;Lmdn006025;mws0744;pme0256;pmp000509;pmb0532;mws1090;pme0534…	C09762+C16233+C00077+C00979+C02495+C00079+C10945+C01226+C00073+C21923+C12128+C00388+C00047+C14536+C00082+C10208+C00814+C00666+C06006+C21924+C00253+C00407+C01494+C01562+C00049+C00168+C10503+C00020+C00123+C00188+C00025+C08650+C14314+C00029+C00135+C00956+C01752+C00152+C01604+C12631+C02906+C00385+C11918+C00130+C00103+C00257+C00016+C00354+C00408+C04271+C00263+C00811+C00509+C00624+C01527+C00437+C06563+…
Carbon metabolism	ko01200	7	17	pme0014;pme0534;mws1050;ML10172161;mws0219;pme3311;pmb1912	C00025+C00257+C00979+C00168+C00049+C00354+C00234
Synthesis and degradation of ketone bodies	ko00072	1	1	mws0576	C01089
Fatty acid biosynthesis	ko00061	1	5	pme1975	C00383
Pyrimidine metabolism	ko00240	10	16	pmb2922;mws0255;pme1194;pme1975;pme0193;Lmgn000160;mws0251;pmb2507;pme3732;pme0264	C00029+C00380+C00881+C00383+C00064+C02642+C00178+C00672+C00475+C00214
Fatty acid metabolism	ko01212	1	2	pme1975	C00383
Histidine metabolism	ko00340	4	7	pme0014;pme2122;mws0219;mws0254	C00025+C00388+C00049+C00135
Lysine degradation	ko00310	7	10	Zmzp000145;mws1346;pme0026;pme0243;pme0122;pme0120;MWS0811	C03793+C00956+C00047+C00489+C02727+C00431+C00408
ABC transporters	ko02010	24	46	mws1155;pme3961;pme0026;pme2527;pme0021;Zmdp000972;MWSmce548;pme0193;pme2776;pme3732;pmf0138;pme1194;pme0282;pme0230;mws0258;mws0214;pme0014;mws0668;mws0230;pmb0302;mws0254;mws0227;mws0219;mws4170	C00392+C00559+C00047+C00077+C00079+C22040+C00719+C00064+C05512+C00475+C00159+C00881+C01606+C00212+C00407+C00794+C00025+C01762+C00188+C03557+C00135+C00123+C00049+C00031
Cysteine and methionine metabolism	ko00270	6	13	pme1474;pme1210;mws0219;mws1050;pme1286;mws0671	C00170+C00073+C00049+C00979+C00021+C00263
Lysine biosynthesis	ko00300	5	6	mws1346;pme0026;pme0278;mws0671;mws0219	C00956+C00047+C00666+C00263+C00049
Biosynthesis of amino acids	ko01230	23	35	pme0278;mws0671;pme1286;pme0193;pme0026;mws0250;pme1210;pme0021;mws1050;mws0001;pme2527;mws1346;pmb2657;mws0254;mws0230;pme0014;Lmbn001288;mws0219;mws0227;mws0258;Zmyn000155;pme0075;Lmbn001609	C00666+C00263+C00021+C00064+C00047+C00082+C00073+C00079+C00979+C00152+C00077+C00956+C03406+C00135+C00188+C00025+C06010+C00049+C00123+C00407+C00437+C00624+C06006
Monobactam biosynthesis	ko00261	3	6	mws0219;mws0230;mws0250	C00049+C00188+C00082
Valine, leucine and isoleucine biosynthesis	ko00290	6	11	mws0258;mws0425;mws0230;Lmbn001288;mws0227;Lmbn001609	C00407+C02226+C00188+C06010+C00123+C06006
Porphyrin and chlorophyll metabolism	ko00860	2	2	pme0014;mws0230	C00025+C00188
Aminoacyl-tRNA biosynthesis	ko00970	13	18	mws0219;mws0227;pme0193;mws0230;pme0014;mws0254;mws0001;pme1210;pmb1912;pme0021;pme0026;mws0250;mws0258	C00049+C00123+C00064+C00188+C00025+C00135+C00152+C00073+C00234+C00079+C00047+C00082+C00407
Biosynthesis of cofactors	ko01240	16	39	pmb0532;pmb0981;mws0219;mws1090;MWSmce257;pme2746;pme0014;pme0193;pme1286;pmb2922;pme1383;pmb1912;pme0490;pme1210;mws0133;mws0250	C00130+C00020+C00049+C00103+C00864+C00016+C00025+C00064+C00021+C00029+C00314+C00234+C00253+C00073+C00153+C00082
Tryptophan metabolism	ko00380	4	8	pme1216;mws1320;pme3083;NK10253223	C10164+C00955+C05653+C05831
Tropane, piperidine and pyridine alkaloid biosynthesis	ko00960	5	5	pme0490;pme0026;mws0258;pme0021;MWS0811	C00253+C00047+C00407+C00079+C00408
Phosphonate and phosphinate metabolism	ko00440	1	2	pmb0302	C03557
Polyketide sugar unit biosynthesis	ko00523	2	2	pmp000509;mws1090	C11918+C00103
C5-Branched dibasic acid metabolism	ko00660	3	10	Lmbn001288;mws0425;pme0014	C06010+C02226+C00025
2-Oxocarboxylic acid metabolism	ko01210	15	23	pme0075;pme0021;pme1210;Zmyn000155;Lmbn001609;pme2527;pme0026;mws0250;mws0258;Lmbn001288;mws0219;mws0227;mws1346;mws0425;pme0014	C00624+C00079+C00073+C00437+C06006+C00077+C00047+C00082+C00407+C06010+C00049+C00123+C00956+C02226+C00025
Valine, leucine and isoleucine degradation	ko00280	2	5	mws0258;mws0227	C00407+C00123
Cyanoamino acid metabolism	ko00460	5	7	mws0001;mws0219;pme0021;mws0258;mws0250	C00152+C00049+C00079+C00407+C00082
Glucosinolate biosynthesis	ko00966	5	8	mws0227;pme1210;mws0258;mws0250;pme0021	C00123+C00073+C00407+C00082+C00079
Pantothenate and CoA biosynthesis	ko00770	4	9	MWSmce257;Lmbn001288;Lmgn000160;mws0219	C00864+C06010+C02642+C00049
Fatty acid degradation	ko00071	1	3	pme0243	C00489
Arginine biosynthesis	ko00220	7	10	pmb2657;pme0193;pme0014;Zmyn000155;pme0075;mws0219;pme2527	C03406+C00064+C00025+C00437+C00624+C00049+C00077
D-Arginine and D-ornithine metabolism	ko00472	1	2	pme2527	C00077
Glutathione metabolism	ko00480	2	5	pme0014;pme2527	C00025+C00077
Carbon fixation in photosynthetic organisms	ko00710	2	8	pme3311;mws0219	C00354+C00049
Purine metabolism	ko00230	13	19	pme0230;mws0884;pme3961;pmb0998;pme0256;pmc0066;pme0033;pme2776;pme0040;pme0193;mws0668;pmb0981;pmb0532	C00212+C00575+C00559+C00144+C00385+C06196+C00262+C05512+C00147+C00064+C01762+C00020+C00130
Zeatin biosynthesis	ko00908	5	8	pmb2922;pme1474;pme0040;pmb0981;mws1050	C00029+C00170+C00147+C00020+C00979
Tyrosine metabolism	ko00350	4	8	mws2368;MWSmce370;mws0250;pme1439	C06044+C00642+C00082+C00811
Vitamin B6 metabolism	ko00750	4	5	pme1383;pme0193;pme3081;pme2596	C00314+C00064+C00534+C00847
Nitrogen metabolism	ko00910	2	2	pme0193;pme0014	C00064+C00025
Biotin metabolism	ko00780	1	3	pme0026	C00047
Carbapenem biosynthesis	ko00332	1	2	pme0014	C00025
Taurine and hypotaurine metabolism	ko00430	1	3	pme0014	C00025
Neomycin, kanamycin and gentamicin biosynthesis	ko00524	3	5	pme0014;pmb2922;mws4170	C00025+C00029+C00031
Sulfur relay system	ko04122	1	1	mws1050	C00979
Ubiquinone and other terpenoid-quinone biosynthesis	ko00130	3	4	mws0250;pme1439;mws2213	C00082+C00811+C00423
Phenylalanine metabolism	ko00360	7	12	MWSmce248;mws2213;mws0250;Lmmn001643;pme2743;MWSmce370;pme0021	C12621+C00423+C00082+C01772+C05598+C00642+C00079
Phenylpropanoid biosynthesis	ko00940	10	12	mws2213;mws0014;mws0250;MWSCX014;pma0149;Lmmn001643;pme1439;MWSmce024;MWSCX015;pme0021	C00423+C01494+C00082+C01752+C02887+C01772+C00811+C01527+C10945+C00079
Biosynthesis of various secondary metabolites - part 2	ko00998	4	8	pme0021;mws0250;pme1439;mws2213	C00079+C00082+C00811+C00423
Caffeine metabolism	ko00232	2	3	pme0256;mws0668	C00385+C01762
Pentose and glucuronate interconversions	ko00040	3	10	mws1090;mws0437;pmb2922	C00103+C01904+C00029
Penicillin and cephalosporin biosynthesis	ko00311	1	2	mws1346	C00956
Isoquinoline alkaloid biosynthesis	ko00950	2	4	mws0250;pme1439	C00082+C00811
Fructose and mannose metabolism	ko00051	4	5	pmf0138;mws1155;mws0214;pme2435	C00159+C00392+C00794+C01019
Amino sugar and nucleotide sugar metabolism	ko00520	5	13	pmf0138;pmb2922;mws4170;mws1090;pme2435	C00159+C00029+C00031+C00103+C01019
Phenylalanine, tyrosine and tryptophan biosynthesis	ko00400	3	7	pme3311;pme0021;mws0250	C00354+C00079+C00082
Glycolysis / Gluconeogenesis	ko00010	2	4	mws4170;mws1090	C00031+C00103
Pentose phosphate pathway	ko00030	3	7	mws4170;pme0534;pmb2507	C00031+C00257+C00672
Galactose metabolism	ko00052	8	14	mws0214;pmf0138;mws4170;pme2237;pmf0139;mws1090;Lmqn000213;pmb2922	C00794+C00159+C00031+C01697+C00124+C00103+C01613+C00029
Starch and sucrose metabolism	ko00500	3	9	pmb2922;mws4170;mws1090	C00029+C00031+C00103
Indole alkaloid biosynthesis	ko00901	1	2	mws4170	C00031
Thiamine metabolism	ko00730	1	4	mws0250	C00082
Betalain biosynthesis	ko00965	1	1	mws0250	C00082
Isoflavonoid biosynthesis	ko00943	26	27	pme3250;Lmdn007639;pmp000193;MWSHY0147;mws1172;mws0895;MWSHY0146;mws1177;Lmdn006025;mws0912;Lmdp003110;mws0902;MWSHY0180;pme3261;MWSHY0179;MWS20151;mws0905;MWSHY0110;MWSHY0039;pmp000194;Zmdp005767;pme3400;MWSHY0012;Lmmp004504;MWSHY0137;pmp000195	C00814+C04271+C16191+C10208+C10538+C09126+C14536+C10502+C12631+C02495+C16233+C09762+C16195+C14314+C10509+C01477+C10503+C01562+C10216+C16192+C16222+C05376+C06563+C12134+C00509+C16197
Flavonoid biosynthesis	ko00941	13	13	mws1179;mws1173;MWSHY0037;mws1422;mws0744;mws2118;Lmzp002365;pme3475;MWS20151;Zmpn002440;MWSHY0181;MWSHY0137;mws0902	C09099+C09751+C08650+C12128+C02906+C01604+C16422+C09614+C01477+C15525+C01460+C00509+C09762
Glycerolipid metabolism	ko00561	2	3	pmb2922;mws1090	C00029+C00103
Flavone and flavonol biosynthesis	ko00944	9	10	MWSHY0136;MWS20151;MWSHY0181;Lmsn002815;MWSHY0104;Hmqp003435;MWSHY0114;MWSmce498;MWSHY0080	C12249+C01477+C01460+C21833+C03951+C05622+C01470+C12627+C12630
Linoleic acid metabolism	ko00591	14	17	Lmbn005287;pmb2799;pmn001694;MWSmce692;Lmbn003970;Lmbn005662;Rfmb091;Lmbn005923;pmb2787;Lmbn004240;Lmbn005369;Lmbn005443;Lmbn004685;Lmbn005487	C07354+C14826+C14835+C06426+C14833+C14825+C14767+C07289+C14766+C14837+C14762+C14765+C20186+C14829
Biosynthesis of unsaturated fatty acids	ko01040	3	7	MWSmce692;pmf0400;pmn001610	C06426+C08281+C16525
alpha-Linolenic acid metabolism	ko00592	7	10	Zmyn004548;Zmyn004676;Zmyn004732;pmn001689;Zmpn003368;Zmyn004449;pmb2786	C01226+C16346+C16342+C21924+C16316+C21923+C16326
Cutin, suberine and wax biosynthesis	ko00073	1	4	pmf0400	C08281
One carbon pool by folate	ko00670	1	1	pmb1912	C00234
Riboflavin metabolism	ko00740	1	5	pme2746	C00016
